# Supplementary material for: Spectral counting assessment of protein dynamic range in cerebrospinal fluid following depletion with plasma-designed immunoaffinity columns
Source: Clin Proteomics. 2011 Jun 3;8(1):6. doi: 10.1186/1559-0275-8-6 (PMC3167203; doi:10.1186/1559-0275-8-6)
Supplement: Additional file 1 — Table S1: peptide identification after various depletion methods. CSF samples were analyzed after depletion of 14 proteins (IgY14), albumin only (IgYHSA) or no depletion. LC-MS/MS analysis allowed identification of 1075 peptides validated with Peptide Prophet ≥ 0.95. Table shows list of peptides present (Y) or absent (N) after depletion. [file 1559-0275-8-6-S1.XLS]

## Sheet: Feuil1
Peptide	IgYHSA	IgY14	non depleted
K.ADDKETCFAEEGK.K	N	N	Y
K.AEFAEVSK.L	N	N	Y
K.AEFQDALEK.L	N	N	Y
K.AEQCCEETASSISLHGK.G	N	N	Y
K.AIGYLNTGYQR.Q	N	N	Y
K.ANRPFLVFIR.E	N	N	Y
K.APNDFNLK.D	N	N	Y
K.ATVVYQGER.V	N	N	Y
K.CNLLAEK.Q	N	N	Y
K.DLGEENFK.A	N	N	Y
K.DLGEENFKALVLIAFAQYLQQCPFEDHVK.L	N	N	Y
K.DVDKEFYLFPTVFDENESLLLEDNIR.M	N	N	Y
K.EFNAETFTFHADICTLSEK.E	N	N	Y
K.EFNAETFTFHADICTLSEKER.Q	N	N	Y
K.EFTPPVQAAYQK.V	N	N	Y
K.ETCFAEEGK.K	N	N	Y
K.ETCFAEEGKK.L	N	N	Y
K.FQPTLLTLPR.I	N	N	Y
K.KGYTQQLAFR.Q	N	N	Y
K.KLVAASQAALGL.-	N	N	Y
K.KQELSEAEQATR.T	N	N	Y
K.KYLYEIAR.R	N	N	Y
K.LSITGTYDLK.S	N	N	Y
K.LVAASQAALGL.-	N	N	Y
K.QEPERNECFLQHK.D	N	N	Y
K.QEPERNECFLQHKDDNPNLPR.L	N	N	Y
K.QNCELFEQLGEYKFQNALLVR.Y	N	N	Y
K.SDDKVTLEER.L	N	N	Y
K.SDVVYTDWK.K	N	N	Y
K.SHCIAEVENDEMPADLPSLAADFVESK.D	N	N	Y
K.SLHTLFGDK.L	N	N	Y
K.TYETTLEK.C	N	N	Y
K.TYFPHFDLSHGSAQVK.G	N	N	Y
K.VILGAHQEVNLEPHVQEIEVSR.L	N	N	Y
K.VIPACLPSPNYVVADR.T	N	N	Y
K.VPQVSTPTLVEVSR.N	N	N	Y
K.VPTFDER.F	N	N	Y
K.VQPYLDDFQK.K	N	N	Y
K.YLYEIAR.R	N	N	Y
K.YNILPEKEEFPFALGVQTLPQTCDEPK.A	N	N	Y
R.ADQVCINLR.G	N	N	Y
R.AYIFIDEAHITQALIWLSQR.Q	N	N	Y
R.EELVYELNPLDHR.G	N	N	Y
R.ETYGEMADCCAK.Q	N	N	Y
R.FLEQQNQVLQTK.W	N	N	Y
R.FVCNSGYK.I	N	N	Y
R.GSFACQCPPGYQK.R	N	N	Y
R.HPDYSVVLLLR.L	N	N	Y
R.HPYFYAPELLFFAKR.Y	N	N	Y
R.KVLLDGVQNPR.A	N	N	Y
R.LVRPEVDVMCTAFHDNEETFLK.K	N	N	Y
R.NECFLQHKDDNPNLPR.L	N	N	Y
R.NFYLDGR.C	N	N	Y
R.NQGNTWLTAFVLK.T	N	N	Y
R.REEEEEDAFEDEKPPK.K	N	N	Y
R.RPCFSALEVDETYVPKEFNAETFTFHADICTLSEK.E	N	N	Y
R.RYTIAALLSPYSYSTTAVVTNPKE.-	N	N	Y
R.SITCIHGVWTQLPQCVAIDK.L	N	N	Y
R.TNFDAFPDK.V	N	N	Y
R.VAAAFPGDVDR.L	N	N	Y
R.VELLHNPAFCSLATTK.R	N	N	Y
R.VLYPNDNFFEGK.E	N	N	Y
R.YDALEVFAGSGTSGQR.L	N	N	Y
R.YGAATFTR.T	N	N	Y
R.YPGQGSPGGNR.Y	N	N	Y
K.AAFTECCQAADK.A	N	Y	Y
K.AALSMCK.S	N	Y	N
K.AAPYWITAPQNLVLSPGEDGTLICR.A	N	Y	N
K.ADDKETCFAEEGKK.L	N	Y	Y
K.AFCSFQIYAVPWQGTMTLSK.S	N	Y	N
K.AGKEPGLQIWR.V	N	Y	N
K.AGTFFWSVVIPHER.R	N	Y	N
K.ALPELYAFTACMWLR.S	N	Y	N
K.ALSGNVIAWAESHIEIYGGATK.W	N	Y	N
K.ALVLIAFAQYLQQCPFEDHVK.L	N	Y	Y
K.ANAGKPKDPTFIPAPIQAK.T	N	Y	N
K.ANDESNEHSDVIDSQELSK.V	N	Y	N
K.ASEPDKNPTAVEGLGSEPDNLVITWKPLNGFESNGPGLQYK.V	N	Y	N
K.ATIADLILSALER.A	N	Y	N
K.ATVHIQVNDVNEYAPVFK.E	N	Y	N
K.AVMDDFAAFVEK.C	N	Y	N
K.AYKSELEEQLTPVAEETR.A	N	Y	N
K.CCAAADPHECYAK.V	N	Y	Y
K.CCTESLVNR.R	N	Y	Y
K.CEASAVPAPDFEWYR.D	N	Y	N
K.CFFQGDHGFDNK.V	N	Y	N
K.CLVNLIEK.V	N	Y	N
K.DAEEDDSLANSSDLLK.E	N	Y	N
K.DCPESQNSER.M	N	Y	N
K.DDNPNLPR.L	N	Y	Y
K.DFSEDQGYPDPPNPCPVGK.T	N	Y	N
K.DGENYATVVGYSAFLHCEFFASPEAVVSWQK.V	N	Y	N
K.DGGFCEVCKK.L	N	Y	N
K.DIASGLIGPLIICK.K	N	Y	N
K.DLDSQTMMVLVNYIFFK.A	N	Y	N
K.DLYSGLIGPLIVCR.R	N	Y	N
K.DPARPWNVLAQEVVVFEDQDALLPCLLTDPVLEAGVSLVR.V	N	Y	N
K.DVFLGMFLYEYAR.R	N	Y	Y
K.DWSFYLLYYTEFTPTEKDEYACR.V	N	Y	N
K.EAGIPEFYDYDVALIK.L	N	Y	N
K.EAGTLAYYEICDFLR.G	N	Y	Y
K.ECCEKPLLEK.S	N	Y	Y
K.EEMENTK.K	N	Y	N
K.EGLDLQVLEDSGR.G	N	Y	N
K.EIVDSYLPVILDIIK.G	N	Y	Y
K.EKFTAFCK.A	N	Y	N
K.EKIDPLEVEEGDPIVLPCNPPK.G	N	Y	N
K.ELSSFIDK.G	N	Y	N
K.ELSSFIDKGQELCADYSENTFTEYKK.K	N	Y	N
K.ENQLEVLEVSWLHGLK.A	N	Y	N
K.EQLSLLDR.F	N	Y	N
K.ETQLSNSK.Q	N	Y	N
K.FIIEGMEEAGSVALEELVEK.E	N	Y	N
K.FIIEGMEEAGSVALEELVEKEK.D	N	Y	N
K.FQNALLVR.Y	N	Y	Y
K.GDLYFANVEEK.D	N	Y	N
K.GESHWVDDDCEEIK.A	N	Y	N
K.GFPIKEDFLEQSEQLFGAKPVSLTGK.Q	N	Y	N
K.GGEHCYYQGHIR.G	N	Y	N
K.GNDISSGTVLSDYVGSGPPK.G	N	Y	N
K.GNKEDYDLSK.M	N	Y	N
K.GTCEQGPSIVTPPK.D	N	Y	N
K.GTLQCEASAVPSAEFQWYK.D	N	Y	N
K.HLEEPGETQNAFLNER.K	N	Y	N
K.HPLKPDNQPFPQSVSESCPGK.F	N	Y	N
K.HVEDVPAFQALGSLNDLQFFR.Y	N	Y	N
K.HVLFGTVGVPEHTYR.S	N	Y	N
K.IAPQLSTEELVSLGEK.M	N	Y	Y
K.IAQLPLTGSMSIIFFLPLK.V	N	Y	N
K.ILEVVNQIQDEER.M	N	Y	N
K.IPCTDYIGSCTFEHFCDVLDMLIPTGEPCPEPLR.T	N	Y	N
K.ISVIRPSK.G	N	Y	N
K.ITDLIKDLDSQTMMVLVNYIFFK.A	N	Y	N
K.ITLLSALVETR.T	N	Y	Y
K.ITVVDALHEIPVK.K	N	Y	N
K.IVESYQIR.Y	N	Y	N
K.KAALSMCK.S	N	Y	N
K.KLINDYVK.N	N	Y	N
K.KLVGYLDR.N	N	Y	N
K.KLVPFATELHER.L	N	Y	N
K.KPSQLSSFSWDNCDEGKDPAVIR.S	N	Y	N
K.KPVAFSDYIHPVCLPDR.E	N	Y	N
K.KQTALVELVK.H	N	Y	Y
K.KSVPHFSDEDKDPE.-	N	Y	N
K.KVPQVSTPTLVEVSR.N	N	Y	Y
K.LAACLEGNCAEGLGTNYR.G	N	Y	N
K.LALFPDK.S	N	Y	N
K.LAQKVPTADLEDVLPLAEDITNILSK.C	N	Y	N
K.LCTVATLR.E	N	Y	Y
K.LDELRDEGK.A	N	Y	Y
K.LFAAFFLEMAQLH.-	N	Y	N
K.LGNQEPGGQTALK.S	N	Y	N
K.LGQYASPTAK.R	N	Y	Y
K.LIQGAPTIR.G	N	Y	N
K.LKECCEKPLLEK.S	N	Y	Y
K.LKHELTDEELQSLFTNFANVVDK.C	N	Y	N
K.LLEDLVQPPTITQQSPK.D	N	Y	N
K.LLELTGPK.S	N	Y	N
K.LQDIPYNIFNLPNIVELSVGHNK.L	N	Y	N
K.LQELHLSSNGLESLSPEFLRPVPQLR.V	N	Y	N
K.LSEQETEAAEK.S	N	Y	N
K.LSLLEELSLAENQLLK.L	N	Y	Y
K.LTASAPGYLAITK.K	N	Y	N
K.LTCQVEHDGQPAVSK.S	N	Y	N
K.LVNEVTEFAK.T	N	Y	Y
K.LYTLVLTDPDAPSR.K	N	Y	N
K.MVVSMTLGLHPWIANIDDTQYLAAK.R	N	Y	N
K.NEVHLEIK.D	N	Y	N
K.NGHICCSVDPQCLQEL.-	N	Y	N
K.NLASRPYTFHSHGITYYK.E	N	Y	N
K.NPLVWVHASPEHVVVTR.N	N	Y	N
K.QAEVSSVPDHLTSCVRPDVR.V	N	Y	N
K.QCDQFVAEYEPVLIEILVEVMDPSFVCLK.I	N	Y	N
K.QDDGGSPIR.H	N	Y	N
K.QEYFVVAATLQDIIR.R	N	Y	N
K.QNCELFEQLGEYK.F	N	Y	Y
K.QTALVELVK.H	N	Y	Y
K.RFNALQYLR.L	N	Y	N
K.RLPIGSYF.-	N	Y	N
K.RMPCAEDYLSVVLNQLCVLHEK.T	N	Y	Y
K.RSDFASNCCSINSPPLYCDSEIDAELK.N	N	Y	N
K.RVWNYFQR.V	N	Y	N
K.SAEFPDFYDSEEPVSTHQEAENEK.D	N	Y	N
K.SEFVVPDLELPSWLTTGNYR.I	N	Y	Y
K.SGAGTELSVR.A	N	Y	N
K.SICQFQGR.T	N	Y	N
K.SLAELGGHLDQQVEEFR.R	N	Y	N
K.SLPAPWLSMAPVSWITPGLK.T	N	Y	N
K.SLVTVLGIPQKPIITGYK.S	N	Y	N
K.SRYPVCGSDGTTYPSGCQLR.A	N	Y	N
K.SVPHFSDEDKDPE.-	N	Y	N
K.SVQLSWTPGDDNNSPITK.F	N	Y	N
K.SVVAPATDGGLNLTSTFLR.K	N	Y	N
K.SYTSCCHDFDELCLK.T	N	Y	N
K.TCVADESAENCDK.S	N	Y	Y
K.TEAYLEAIRK.N	N	Y	N
K.THLGEALAPLSK.A	N	Y	N
K.THPHFVIPYR.C	N	Y	N
K.TLEAQLTPR.V	N	Y	N
K.TLLSNLEEAK.K	N	Y	N
K.TLLSVGGWNFGSQR.F	N	Y	N
K.TQPVQGEPSAPK.L	N	Y	N
K.TSESGELHGLTTEEEFVEGIYK.V	N	Y	Y
K.TSLEDFYLDEER.T	N	Y	N
K.TTMDPNDVILATHASVDNLLHLSGLLER.W	N	Y	N
K.TVGSDTFYSFK.Y	N	Y	N
K.VANYFDWISYHVGRPFISQYNV.-	N	Y	N
K.VDKDNEDFQESNR.M	N	Y	N
K.VDLVLEK.E	N	Y	N
K.VFDEFKPLVEEPQNLIK.Q	N	Y	Y
K.VHTECCHGDLLECADDR.A	N	Y	Y
K.VHTECCHGDLLECADDRADLAK.Y	N	Y	Y
K.VIPGPPALTLVPAELVR.I	N	Y	N
K.VKDISEVVTPR.F	N	Y	N
K.VKSPELQAEAK.S	N	Y	N
K.VLEPTLK.S	N	Y	N
K.VLPDPEVISDLVFLK.Q	N	Y	N
K.VLSSSEISVHWEHVLEK.I	N	Y	N
K.VLYLSAFTSK.D	N	Y	N
K.VSEADSSNADWVTK.Q	N	Y	Y
K.VVNNSPQPQNVVFDVQIPK.G	N	Y	N
K.VVVNFAPTIQEIK.S	N	Y	N
K.WSPELPVCAPIICPPPSIPTFATLR.V	N	Y	Y
K.YICENQDSISSK.L	N	Y	Y
K.YIPPCLDSELTEFPLR.M	N	Y	N
K.YIVSGTPTFVPYLIK.V	N	Y	N
K.YLEFISECIIQVLQSK.H	N	Y	N
K.YLETPGDENEHAHFQK.A	N	Y	Y
K.YPDAVATWLNPDPSQK.Q	N	Y	N
R.ADEPQWSLYPSDSQVSEEVK.T	N	Y	N
R.ADQTVLTEDEK.K	N	Y	N
R.ADQTVLTEDEKK.E	N	Y	Y
R.AEAEENEKETAVSTEDDSHHKAEK.S	N	Y	N
R.AFPALTSLDLSDNPGLGER.G	N	Y	N
R.AGLLRPDYALLGHR.Q	N	Y	N
R.AHSDGGDGVVSQVK.I	N	Y	N
R.AKPSAPVVSGPAAR.A	N	Y	N
R.ALAAVLLQALDRPASPPAPSGSQQGPEEEAAEALLTETVR.S	N	Y	N
R.ALREDNAYCEDIDECAEGR.H	N	Y	N
R.APRPQSEESWDEEDKR.N	N	Y	N
R.APVAGTCYQAEWDDYVPK.L	N	Y	N
R.AVVVHAGEDDLGR.G	N	Y	N
R.CFELQEAGPPDCR.C	N	Y	N
R.CIEGTCVCK.L	N	Y	N
R.CLVGEFVSDALLVPDK.C	N	Y	Y
R.CTASNFLGTATHDFHVIVEEPPR.W	N	Y	N
R.CTATSLIPVGPIQWFR.G	N	Y	N
R.CVTDPCQADTIR.N	N	Y	N
R.DGFDISGNPWICDQNLSDLYR.W	N	Y	N
R.DKVNSFFSTFK.E	N	Y	N
R.DQDGEILLPR.E	N	Y	N
R.DQFNLIVFSTEATQWRPSLVPASAENVNK.A	N	Y	N
R.DVWGIEGPIDAAFTR.I	N	Y	Y
R.EDEAQGSE.-	N	Y	N
R.EETGQVLER.G	N	Y	N
R.EGCVCDAGFVLSGDTCVPVGQCGCLHDDR.Y	N	Y	N
R.EGEDAVIVCDVVSSLPPTIIWK.H	N	Y	N
R.EKVHENENIGTTEPGEHQEAK.K	N	Y	N
R.ELDESLQVAER.L	N	Y	Y
R.ELLIFLAQYLCNEYQK.G	N	Y	N
R.ELSAERPLNEQIAEAEEDKIKK.T	N	Y	N
R.ENADSLQASLRPHADELK.A	N	Y	Y
R.EPTESTQQLNKPEVLEVTLNRPFLFAVYDQSATALHFLGR.V	N	Y	Y
R.EQAVEGGEVELSCLVPR.S	N	Y	N
R.EQSGDYECSASNDVAAPVVR.R	N	Y	N
R.ESAREEEEAEQERR.G	N	Y	N
R.EVCSEQAETGPCR.A	N	Y	N
R.EVEELMEDTQHK.L	N	Y	N
R.EVLTGNDEVIGQVLSTLK.S	N	Y	N
R.EYTDASFTNR.K	N	Y	N
R.EYTDASFTNRK.E	N	Y	N
R.FAGEICGFK.I	N	Y	N
R.FAHTVVTSR.V	N	Y	N
R.FDEFFSEGCAPGSK.K	N	Y	Y
R.FFEECDPNKDK.H	N	Y	N
R.FIVLSNNYLQIR.G	N	Y	N
R.FKDLGEENFK.A	N	Y	Y
R.FKDLGEENFKALVLIAFAQYLQQCPFEDHVK.L	N	Y	Y
R.FNRPFLMIIVPTDTQNIFFMSK.V	N	Y	N
R.FNVYCFR.D	N	Y	N
R.FTVDRPFLFLIYEHR.T	N	Y	N
R.GATDNKGPVLAWINAVSAFR.A	N	Y	N
R.GDCCTNYQVVCK.G	N	Y	N
R.GECQAEGVLFFQGDREWFWDLATGTMK.E	N	Y	N
R.GGTLSTPQTGSENDALYEYLR.Q	N	Y	N
R.GLTTRPGSGLTNIK.T	N	Y	N
R.GPEDLDPGAEGAGAQVELLPDRDPDSDGTK.I	N	Y	N
R.GPWCYVSGEAGVPEK.R	N	Y	N
R.GQSISVTSIRPCAAETQ.-	N	Y	N
R.GQWGTVCDNLWDLTDASVVCR.A	N	Y	N
R.GREAEVLVAR.G	N	Y	N
R.GSQAVSYTR.S	N	Y	N
R.GSQTQSHPDLGTEGCWDQLSAPR.T	N	Y	N
R.GVSVGPILSSSASDIFCDNENGPNFLFHNR.G	N	Y	N
R.GVYSSDVFDIFPGTYQTLEMFPR.T	N	Y	N
R.HIIVACEGSPYVPVHFDASVEDST.-	N	Y	Y
R.HPYFYAPELLFFAK.R	N	Y	Y
R.HSPQEAPHVQYER.L	N	Y	N
R.HVGDLGNVTADK.D	N	Y	N
R.IDTINLFPATLFDAYMVAQNPGEWMLSCQNLNHLK.A	N	Y	N
R.IEDIHLLVER.R	N	Y	N
R.IEGSNKVPVDPATYGQFYGGDSYIILYNYR.H	N	Y	N
R.IEKVEHSDLSFSK.D	N	Y	N
R.IHASQAVVR.E	N	Y	N
R.ILGQQVPYATK.G	N	Y	N
R.ISWLTNGVPIEIAPDDPSR.K	N	Y	N
R.KAEEEHLGILGPQLHADVGDK.V	N	Y	N
R.KAFCSFQIYAVPWQGTMTLSK.S	N	Y	N
R.KGSPDDVEFK.S	N	Y	N
R.KIDGDTIIFSNVQER.S	N	Y	N
R.KTLLSNLEEAK.K	N	Y	N
R.KVEVPGECCEK.W	N	Y	N
R.LAACFLDSMATLGLAAYGYGIR.Y	N	Y	N
R.LAACGPPPVAPPAAVAAVAGGAR.M	N	Y	N
R.LACCVVGVCGPGLWER.Q	N	Y	N
R.LADLASDLLLQYLLQGGAR.Q	N	Y	Y
R.LALENYITALQAVPPRPR.H	N	Y	N
R.LDAMSQR.E	N	Y	N
R.LDLQEINNWVQAQMK.G	N	Y	N
R.LDTLAQEVALLK.E	N	Y	N
R.LEGEACGVYTPR.C	N	Y	N
R.LGADMEDVCGR.L	N	Y	N
R.LLEPHCFPLSLVPTEFCPSPPALK.D	N	Y	N
R.LLLFSDGNSQGATPAAIEK.A	N	Y	N
R.LLSSGPDLTLQFQAPPGPPNPGLGQGFVLHFK.E	N	Y	N
R.LPPTTTCQQQKEELLPAQDIK.A	N	Y	N
R.LQAILGVPWK.D	N	Y	N
R.LQDVFLLPDPSGQWR.D	N	Y	N
R.LRENELTYYCCK.K	N	Y	N
R.LSSGLVTAALYGR.L	N	Y	N
R.LSSQCLHQNGETLYNSGDTWVQNCQQCR.C	N	Y	N
R.LSTSTMSR.I	N	Y	N
R.LVGGPMDASVEEEGVR.R	N	Y	N
R.LVGGPMDASVEEEGVRR.A	N	Y	N
R.LVRPEVDVMCTAFHDNEETFLKK.Y	N	Y	Y
R.LVYHLGLPFSFLTFPYVEEAIK.I	N	Y	N
R.MATLYSR.T	N	Y	N
R.MPCAEDYLSVVLNQLCVLHEK.T	N	Y	Y
R.NALTGLPPGLFQASATLDTLVLK.E	N	Y	N
R.NDGGIYTCFAENNR.G	N	Y	N
R.NDYCCFAAFPR.L	N	Y	N
R.NECFLQHK.D	N	Y	Y
R.NIWRDPALCCYLSPGDEQVNCFNINYLR.N	N	Y	N
R.NNQIDHIDEK.A	N	Y	N
R.NNVPCSPK.V	N	Y	N
R.NPDEDPRGPWCYVSGEAGVPEK.R	N	Y	N
R.QKDVDKEFYLFPTVFDENESLLLEDNIR.M	N	Y	N
R.QRQEELCLAR.Q	N	Y	N
R.QSPQLPQAFYPVGHPVDVSFGDLLAAR.C	N	Y	N
R.RALDFAVGEYNK.A	N	Y	N
R.RGPCWCVDR.M	N	Y	N
R.RGYQLSDVDGVTCEDIDECALPTGGHICSYR.C	N	Y	N
R.RHPDYSVVLLLR.L	N	Y	Y
R.RHPYFYAPELLFFAK.R	N	Y	Y
R.RIEDIHLLVER.R	N	Y	N
R.RLDFTGNLIEDIEDGTFSK.L	N	Y	N
R.RLTVGAAQVPAQLLVGALR.V	N	Y	N
R.RPCFSALEVDETYVPK.E	N	Y	Y
R.RSHECIIDEDCGPSMYCQFASFQYTCQPCR.G	N	Y	N
R.RVEPYGENFNK.A	N	Y	N
R.RVWELSK.A	N	Y	N
R.SCDLALLETYCATPAK.S	N	Y	N
R.SGIECQLWR.S	N	Y	N
R.SHECIIDEDCGPSMYCQFASFQYTCQPCR.G	N	Y	N
R.SPHWGSTYSVSVVETDYDQYALLYSQGSKGPGEDFR.M	N	Y	N
R.SQEESEEGEEDATSEVDKR.R	N	Y	N
R.SQPSQPSDHHETPPAAPDR.N	N	Y	N
R.SQTHSLPAPESPEPAAPPRPQTPENGPEASDPSEELEALASLLQELR.D	N	Y	N
R.SSGTGQGTPFSYSVPGQANEIVLLEAGHEPMELLINDK.V	N	Y	N
R.SSPATADKR.Q	N	Y	N
R.SSPSFSSLHYQDAGNYVCETALQEVEGLK.K	N	Y	N
R.SVNPYLQGQR.L	N	Y	Y
R.SVPPSASHVAPTETFTYEWTVPK.E	N	Y	Y
R.SWVPHTFESELSDPVELLVAES.-	N	Y	N
R.TATSEYQTFFNPR.T	N	Y	N
R.TELLPGDRDNLAIQTR.G	N	Y	N
R.TESIIHR.A	N	Y	N
R.TFGSGEADCGLRPLFEK.K	N	Y	N
R.THLPEVFLSK.V	N	Y	N
R.TNFDNDIALVR.L	N	Y	N
R.TPCQQELDQVLER.I	N	Y	N
R.TTKPYPADIVVQFK.D	N	Y	N
R.TYGLPCHCPFK.E	N	Y	N
R.VEKFDLVPVPTNLYGDFFTGDAYVILK.T	N	Y	N
R.VFNTPEGVPSAPSSLK.I	N	Y	N
R.VHLIVQVSPK.I	N	Y	N
R.VLAQLLR.V	N	Y	N
R.VLTHSELAPLR.A	N	Y	N
R.VPANLENVGFEVQTAEDDLKTDFYK.D	N	Y	N
R.VPGQGSSEDDLQEEEQIEQAIK.E	N	Y	N
R.VPIPWVSGTSASTPVFGGILSLINEHR.I	N	Y	N
R.VQQPDCREPFLSCCQFAESLR.K	N	Y	N
R.VQSTELCAGHLAGGTDSCQGDSGGPLVCFEK.D	N	Y	N
R.VSLDEDNDR.L	N	Y	N
R.VTSCHDPGDVEHSR.R	N	Y	N
R.VVEQMCITQYER.E	N	Y	N
R.WEGPLSVSVFAATK.E	N	Y	N
R.WLLNEFPVFITMDK.R	N	Y	N
R.WNYIEGTK.L	N	Y	N
R.WRDSLEFR.E	N	Y	N
R.YEAAVPDPR.E	N	Y	Y
R.YEFGIFNQK.I	N	Y	Y
R.YGLDSDLSCK.I	N	Y	Y
R.YGLVTYATYPK.I	N	Y	N
R.YIETDPANR.D	N	Y	Y
R.YPSLSIHGIEGAFDEPGTK.T	N	Y	N
R.YSLTYIYTGLSK.H	N	Y	N
R.YTIAALLSPYSYSTTAVVTNPK.E	N	Y	Y
-.EIVLTQSPATLSLSPGER.A	Y	N	Y
-.EIVLTQSPGTLSLSPGER.A	Y	N	Y
-.EVQLVESGGGLVQPGGSLR.L	Y	N	N
K.AAPSVTLFPPSSEELQANK.A	Y	N	Y
K.AASGTQNNVLR.G	Y	N	N
K.AAVYHHFISDGVR.K	Y	N	Y
K.ADIGCTPGSGK.D	Y	N	N
K.AGTELVNFLSYFVELGTQPATQ.-	Y	N	Y
K.AKPALEDLR.Q	Y	N	Y
K.ALLAYAFALAGNQDK.R	Y	N	N
K.ATEDEGSEQKIPEATNR.R	Y	N	N
K.ATFGCHDGYSLDGPEEIECTK.L	Y	N	N
K.ATVLNYLPK.C	Y	N	N
K.AVGDKLPECEADDGCPKPPEIAHGYVEHSVR.Y	Y	N	N
K.AVGDKLPECEAVCGKPK.N	Y	N	Y
K.CCVECPPCPAPPVAGPSVFLFPPKPK.D	Y	N	N
K.CDEWSVNSVGK.I	Y	N	Y
K.DAQEVHCDEATK.W	Y	N	N
K.DFTCVHQALK.G	Y	N	Y
K.DGAGDVAFVK.H	Y	N	Y
K.DIAPTLTLYVGK.K	Y	N	N
K.DICEEQVNSLPGSITK.A	Y	N	Y
K.DIDECDIVPDACK.G	Y	N	N
K.DKATFGCHDGYSLDGPEEIECTK.L	Y	N	N
K.DSAHGFLK.V	Y	N	Y
K.DSGRDYVSQFEGSALGK.Q	Y	N	N
K.DSTGTYTCVAR.N	Y	N	N
K.DTEEEDFHVDQVTTVK.V	Y	N	Y
K.DTVIKPLLVEPEGLEK.E	Y	N	Y
K.DTWVEHWPEEDECQDEENQK.Q	Y	N	Y
K.EDLIWELLNQAQEHFGKDK.S	Y	N	N
K.EFDHNSNIR.Y	Y	N	N
K.EHAVEGDCDFQLLK.L	Y	N	Y
K.EQAPHCICANGR.Q	Y	N	N
K.ETTFNSLLCPSGGEVSEELSLK.L	Y	N	N
K.EYVLPSFEVIVEPTEK.F	Y	N	Y
K.FSGQLNSHGCFYQQVK.T	Y	N	Y
K.GFYPSDIAVEWESNGQPENNYK.T	Y	N	Y
K.GKWERPFEVK.D	Y	N	N
K.GKWERPFEVKDTEEEDFHVDQVTTVK.V	Y	N	N
K.GSTEQDAASPEKEK.M	Y	N	N
K.GTFATLSELHCDK.L	Y	N	Y
K.GVTSVSQIFHSPDLAIR.D	Y	N	Y
K.GYTQQLAFR.Q	Y	N	N
K.HQTVPQNTGGK.N	Y	N	N
K.HSGFEDELSEVLENQSSQAELK.E	Y	N	N
K.HYDGSYSTFGER.Y	Y	N	Y
K.HYYIGIIETTWDYASDHGEK.K	Y	N	N
K.IIEVEEEQEDPYLNDR.C	Y	N	N
K.ITPNLAEFAFSLYR.Q	Y	N	Y
K.ITQVLHFTK.D	Y	N	Y
K.KAGTELVNFLSYFVELGTQPATQ.-	Y	N	Y
K.KASYLDCIR.A	Y	N	Y
K.KLSENTDFLAPGVSSFTDSNQQESITK.R	Y	N	Y
K.KLYHSEAFTVNFGDTEEAKK.Q	Y	N	N
K.KQINDYVEK.G	Y	N	N
K.KSASDLTWDNLK.G	Y	N	Y
K.KYENILK.L	Y	N	Y
K.LCMGSGLNLCEPNNK.E	Y	N	N
K.LGQSLDCNAEVYVVPWEK.K	Y	N	N
K.LGVRPSQGGEAPR.E	Y	N	Y
K.LHELQEK.L	Y	N	N
K.LLDNWDSVTSTFSK.L	Y	N	Y
K.LLSHCLLVTLAAHLPAEFTPAVHASLDKFLASVSTVLTSK.Y	Y	N	N
K.LPECEAVCGKPK.N	Y	N	N
K.LPPNVVEESAR.A	Y	N	Y
K.LQETSNWLLSQQQADGSFQDPCPVLDR.S	Y	N	N
K.LREQLGPVTQEFWDNLEK.E	Y	N	Y
K.LREQLGPVTQEFWDNLEKETEGLR.Q	Y	N	N
K.LSINTHPSQKPLSITVR.T	Y	N	Y
K.LSLAISASHLILHIDCNK.I	Y	N	N
K.LTVLGQPK.A	Y	N	N
K.LVNGQSHISLSK.A	Y	N	N
K.LYHSEAFTVNFGDTEEAKK.Q	Y	N	Y
K.MTVTDQVNCPK.L	Y	N	N
K.MYLGYEYVTAIR.N	Y	N	Y
K.NILTSNNIDVK.K	Y	N	Y
K.NQVSLTCLVK.G	Y	N	N
K.NWGLSVYADKPETTK.E	Y	N	Y
K.QEILAALEK.G	Y	N	N
K.QELSEAEQATR.T	Y	N	N
K.QLYNVEATSYALLALLQLK.D	Y	N	Y
K.QQNAQGGFSSTQDTVVALHALSK.Y	Y	N	N
K.RPCGHPGDTPFGTFTLTGGNVFEYGVK.A	Y	N	N
K.RPPGFSPFR.S	Y	N	Y
K.SASDLTWDNLK.G	Y	N	N
K.SAVQGPPDR.D	Y	N	Y
K.SAVQGPPER.D	Y	N	Y
K.SAVTALWGK.V	Y	N	N
K.SCAVAEYGVYVK.V	Y	N	Y
K.SCDNPYIPNGDYSPLR.I	Y	N	N
K.SCDTPPPCPR.C	Y	N	Y
K.SGNTFRPEVHLLPPPSEELALNELVTLTCLAR.G	Y	N	Y
K.SGSDEVQVGQQR.T	Y	N	Y
K.SGTASVVCLLNNFYPR.E	Y	N	Y
K.SIYKPGQTVK.F	Y	N	N
K.SKEFQLFSSPHGK.D	Y	N	Y
K.SKEQLTPLIK.K	Y	N	N
K.SLNEEAVKK.D	Y	N	N
K.SQETGDLDVGGLQETDKIIEVEEEQEDPYLNDR.C	Y	N	N
K.SSNLIILEEHLK.N	Y	N	Y
K.TAQEGDHGSHVYTK.A	Y	N	N
K.TFTCTAAYPESK.T	Y	N	Y
K.TGAQELLR.V	Y	N	Y
K.TGLQEVEVK.A	Y	N	Y
K.THTCPPCPAPELLGGPSVFLFPPKPK.D	Y	N	Y
K.TNLESILSYPK.D	Y	N	N
K.TPLGDTTHTCPR.C	Y	N	Y
K.TPLTATLSK.S	Y	N	N
K.TPPSSNSCTASSSSFSSSGSSMSSSQNQHGSSK.G	Y	N	N
K.TSDQIHFFFAK.L	Y	N	N
K.TTPPVLDSDGSFFLYSK.L	Y	N	Y
K.TTPPVLDSDGSFFLYSR.L	Y	N	N
K.TTPPVLDSDGSFFLYSR.L	Y	N	N
K.VDFTLSSER.D	Y	N	N
K.VDNALQSGNSQESVTEQDSKDSTYSLSSTLTLSK.A	Y	N	N
K.VEPLRAELQEGAR.Q	Y	N	N
K.VFLDCCNYITELR.R	Y	N	Y
K.VFSLAVNLIAIDSQVLCGAVK.W	Y	N	Y
K.VGAHAGEYGAEALER.M	Y	N	N
K.VHQYFNVELIQPGAVK.V	Y	N	N
K.VNVDEVGGEALGR.L	Y	N	Y
K.VQPYLDDFQKK.W	Y	N	N
K.VRVELLHNPAFCSLATTK.R	Y	N	Y
K.VSHSEDDCLAFK.V	Y	N	N
K.VTIKPAPETEK.R	Y	N	Y
K.VVAGVANALAHK.Y	Y	N	Y
K.VYAYYNLEESCTR.F	Y	N	N
K.WCALSHHER.L	Y	N	Y
K.WSSPPQCEGLPCK.S	Y	N	N
K.YAASSYLSLTPEQWK.S	Y	N	Y
K.YGPPCPSCPAPEFLGGPSVFLFPPKPK.D	Y	N	Y
K.YGPPCPSCPAPEFLGGPSVFLFPPKPK.D	Y	N	Y
K.YLGEEYVK.A	Y	N	Y
K.YNSQNQSNNQFVLYR.I	Y	N	N
K.YQEDTCYGDAGSAFAVHDLEEDTWYATGILSFDK.S	Y	N	N
K.YTACETAR.T	Y	N	N
K.YTVNQCR.R	Y	N	Y
M.VHLTPEEK.S	Y	N	N
R.AELQEGAR.Q	Y	N	N
R.APSTWLTAYVVKVFSLAVNLIAIDSQVLCGAVK.W	Y	N	Y
R.APSTWLTAYVVKVFSLAVNLIAIDSQVLCGAVKWLILEK.Q	Y	N	Y
R.ARAEAQEAEDQQAR.V	Y	N	N
R.CADGFYGDAVTAK.N	Y	N	N
R.CAEENCFIQK.S	Y	N	N
R.CPAPELLGGPSVFLFPPKPK.D	Y	N	N
R.CSVFYGAPSK.S	Y	N	N
R.DAQYAPGYDK.V	Y	N	N
R.DASGVTFTWTPSSGK.S	Y	N	Y
R.DDTVCLAK.L	Y	N	Y
R.DFALLSLQVPLKDAK.S	Y	N	N
R.DLCGCYSVSSVLPGCAEPWNHGK.T	Y	N	Y
R.DPNGLPPEAQK.I	Y	N	N
R.DQYELLCLDNTR.K	Y	N	Y
R.DTVFALVNYIFFK.G	Y	N	Y
R.EGVQKEDIPPADLSDQVPDTESETR.I	Y	N	Y
R.EHVAHLLFLR.D	Y	N	Y
R.EPGQDLVVLPLSITTDFIPSFR.L	Y	N	Y
R.EQLGPVTQEFWDNLEK.E	Y	N	Y
R.EQLGPVTQEFWDNLEKETEGLR.Q	Y	N	Y
R.EWEEAER.Q	Y	N	N
R.FDEFFSEGCAPGSKK.D	Y	N	N
R.FSGSGSGTDFTLTISR.L	Y	N	N
R.FSGSNSGNTATLTISR.V	Y	N	N
R.FYHPEKEDGK.L	Y	N	N
R.FYHPEKEDGKLNK.L	Y	N	N
R.GGSTSYGTGSETESPR.N	Y	N	N
R.GLQDEDGYR.M	Y	N	N
R.GLVSWGNIPCGSK.E	Y	N	N
R.HGTVSSFVAK.L	Y	N	N
R.HNVYINGITYTPVSSTNEK.D	Y	N	N
R.HYEGSTVPEK.K	Y	N	N
R.HYEGSTVPEKK.T	Y	N	N
R.IAQWQSFQLEGGLK.Q	Y	N	Y
R.IASFSQNCDIYPGK.D	Y	N	Y
R.IDSLLENDR.Q	Y	N	Y
R.IGEIKEETTSHLR.S	Y	N	N
R.IPIEDGSGEVVLSR.K	Y	N	N
R.ITQDAQLK.S	Y	N	N
R.ITYYHLSFPTNIQAPAVVFR.M	Y	N	Y
R.KCSTSSLLEACTFR.R	Y	N	N
R.KYSDASDCHGEDSQAFCEK.F	Y	N	N
R.LAGGEAAAGR.A	Y	N	N
R.LAPLAEDVR.G	Y	N	N
R.LEALKENGGAR.L	Y	N	N
R.LHDNQNGWSGDSAPVELILSDETLPAPEFSPEPESGR.A	Y	N	Y
R.LKCDEWSVNSVGK.I	Y	N	Y
R.LLDSLPSDTR.L	Y	N	Y
R.LNCEDIDECR.T	Y	N	N
R.LPYSVVR.N	Y	N	N
R.LRTEGDGVYTLNDKK.Q	Y	N	N
R.LTVAAPPSGGPGFLSIERPDSRPPR.V	Y	N	N
R.LVAYYTLIGASGQR.E	Y	N	N
R.LVLLNAIYLSAK.W	Y	N	N
R.MFTTAPDQVDKEDEDFQESNK.M	Y	N	N
R.NLQPASEYTVSLVAIK.G	Y	N	Y
R.NPNLPPETVDSLK.N	Y	N	Y
R.QEPSQGTTTFAVTSILR.V	Y	N	Y
R.QGLLPVLESFK.V	Y	N	Y
R.QLEEEVK.A	Y	N	N
R.QLLNCLHVITLYNR.I	Y	N	N
R.QPNCDDPETEEAALVAIDYINQNLPWGYK.H	Y	N	Y
R.SEETKENEGFTVTAEGK.G	Y	N	Y
R.SGIPIVTSPYQIHFTK.T	Y	N	Y
R.SLAPYAQDTQEK.L	Y	N	Y
R.SNAQGIDLNR.N	Y	N	N
R.SNLDEDIIAEENIVSR.S	Y	N	Y
R.SPCYGYQWVSEEHEEAHHTAYLVFSPSK.S	Y	N	Y
R.STSESTAALGCLVK.D	Y	N	N
R.STSGGTAALGCLVK.D	Y	N	Y
R.SYSCQVTHEGSTVEK.T	Y	N	Y
R.TAGWNIPMGLLYNK.I	Y	N	N
R.TEGDGVYTLNNEK.Q	Y	N	Y
R.TELRPGETLNVNFLLR.M	Y	N	Y
R.TEVSSNHVLIYLDK.V	Y	N	N
R.TGESVEFVCK.R	Y	N	N
R.THLAPYSDELR.Q	Y	N	Y
R.TKKQELSEAEQATR.T	Y	N	N
R.TLNQPDSQLQLTTGNGLFLSEGLK.L	Y	N	Y
R.TPEVTCVVVDVSHEDPEVQFK.W	Y	N	Y
R.TTNIQGINLLFSSR.R	Y	N	N
R.TVAAPSVFIFPPSDEQLK.S	Y	N	Y
R.VEYGFQVK.V	Y	N	N
R.VGYVSGWGR.N	Y	N	Y
R.VIAVNEVGR.S	Y	N	N
R.VIIECKPK.A	Y	N	Y
R.VKDLATVYVDVLK.D	Y	N	Y
R.VPVAVQGEDTVQSLTQGDGVAK.L	Y	N	Y
R.VSVQLEASPAFLAVPVEK.E	Y	N	N
R.VTWAPPPSIDLTNFLVR.Y	Y	N	N
R.VVSVLTVVHQDWLNGK.E	Y	N	Y
R.WLQGSQELPR.E	Y	N	Y
R.YLAEVATGEKR.A	Y	N	Y
R.YVGGQEHFAHLLILR.D	Y	N	Y
R.YVSHFETEGPHVLLYFDSVPTSR.E	Y	N	N
K.AADDTWEPFASGK.T	Y	Y	Y
K.AAECPAGFVRPPLIIFSVDGFR.A	Y	Y	Y
K.AANEVSSADVK.Q	Y	Y	N
K.AATGECTATVGK.R	Y	Y	Y
K.ADLSGITGAR.N	Y	Y	Y
K.ADRDQYELLCLDNTR.K	Y	Y	Y
K.AEGNNQAPGEEEEEEEEATNTHPPASLPSQK.Y	Y	Y	Y
K.AETYEGVYQCTAR.N	Y	Y	N
K.AGAAAGGPGVSGVCVCK.S	Y	Y	N
K.AGALNSNDAFVLK.T	Y	Y	N
K.AGELEVFNGYFVHFFAPDNLDPIPK.N	Y	Y	N
K.AGEQDATIHLK.V	Y	Y	N
K.AGVETTTPSK.Q	Y	Y	Y
K.AIHLDLEEYR.N	Y	Y	N
K.AIPVAQDLNAPSDWDSR.G	Y	Y	Y
K.ALFVSEEEKK.L	Y	Y	N
K.ALGISPFHEHAEVVFTANDSGPR.R	Y	Y	Y
K.ALQDQLVLVAAK.L	Y	Y	Y
K.ALYLQYTDETFR.T	Y	Y	N
K.AQGFTEDTIVFLPQTDK.C	Y	Y	Y
K.ASAGLLGAHAAAITAYALTLTK.A	Y	Y	N
K.ASYLDCIR.A	Y	Y	N
K.ATEHLSTLSEK.A	Y	Y	Y
K.ATLVCLISDFYPGAVTVAWK.A	Y	Y	Y
K.AVANFFSGSCAPCADGTDFPQLCQLCPGCGCSTLNQYFGYSGAFK.C	Y	Y	Y
K.AVIQHFQEK.V	Y	Y	N
K.AVLDVFEEGTEASAATAVK.I	Y	Y	Y
K.AYLEEECPATLR.K	Y	Y	N
K.AYSEAHEISK.E	Y	Y	Y
K.CLVGEFVSDVLLVPEK.C	Y	Y	N
K.CPNPPVQENFDVNK.Y	Y	Y	Y
K.CQCDELCSYYQSCCTDYTAECKPQVTR.G	Y	Y	N
K.CSTSSLLEACTFR.R	Y	Y	Y
K.CVVTGEDGSESEATVNVK.I	Y	Y	N
K.DCHLAQVPSHTVVAR.S	Y	Y	Y
K.DFNVGGYIQAVLDR.N	Y	Y	Y
K.DFYELEPHK.F	Y	Y	Y
K.DHAVDLIQK.G	Y	Y	N
K.DHNCHNLPEGVADLTQIDVNVQDHFWDGK.G	Y	Y	Y
K.DLLFRDDTVCLAK.L	Y	Y	N
K.DSCQGDSGGPLVCGDHLR.G	Y	Y	N
K.DSPVLIDFFEDTER.Y	Y	Y	N
K.DSQEEEKTEALTSAK.R	Y	Y	N
K.DSYETSQLDDQSAETHSHK.Q	Y	Y	N
K.DVCDPGNTK.V	Y	Y	N
K.DYELLCLDGTR.K	Y	Y	N
K.EANNYEEDPNKPTSWTENQAGK.I	Y	Y	N
K.EAVEEPSSK.D	Y	Y	N
K.ECLQTCR.T	Y	Y	N
K.EDAGEYECHASNSQGQASASAK.I	Y	Y	N
K.EDLIWELLNQAQEHFGK.D	Y	Y	Y
K.EDPQTFYYAVAVVK.K	Y	Y	Y
K.EFQLFSSPHGK.D	Y	Y	Y
K.EGILQYCQEVYPELQITNVVEANQPVTIQNWCK.R	Y	Y	Y
K.EGYYGYTGAFR.C	Y	Y	Y
K.EIPDEISILLLGVAHFK.G	Y	Y	Y
K.EKPGVYTNVCR.Y	Y	Y	Y
K.ELDRDTVFALVNYIFFK.G	Y	Y	Y
K.ELEAVCQDVLSLLDNYLIK.N	Y	Y	Y
K.ELLDTVTAPQK.N	Y	Y	N
K.ELLQLSKPELPQDGTSTLR.E	Y	Y	N
K.ELQAAQAR.L	Y	Y	N
K.ELSSFIDKGQELCADYSENTFTEYK.K	Y	Y	N
K.EPCVESLVSQYFQTVTDYGK.D	Y	Y	Y
K.EQLGEFYEALDCLCIPR.S	Y	Y	Y
K.EQLGEFYEALDCLR.I	Y	Y	Y
K.EQVAEVR.A	Y	Y	Y
K.ERGPEEEHLGILGPVIWAEVGDTIR.V	Y	Y	N
K.EVGTPHGIILDSVDAAFICPGSSR.L	Y	Y	Y
K.EVNVSPCPTQPCQLSK.G	Y	Y	Y
K.EVVSLTEACCAEGADPDCYDTR.T	Y	Y	N
K.EWVAIESDSVQPVPR.F	Y	Y	Y
K.FAAYLER.E	Y	Y	N
K.FACYYPR.V	Y	Y	N
K.FDLVPVPTNLYGDFFTGDAYVILK.T	Y	Y	Y
K.FEDCCQEK.T	Y	Y	Y
K.FEHCNFNDVTTR.L	Y	Y	N
K.FFLCQVAGDAK.D	Y	Y	N
K.FICPLTGLWPINTLK.C	Y	Y	Y
K.FNWYVDGVEVHNAK.T	Y	Y	Y
K.FQDDPDGLHQLDGTPLTAEDIVHK.I	Y	Y	Y
K.GAYPLSIEPIGVR.F	Y	Y	N
K.GCSFLPDPYQK.Q	Y	Y	N
K.GDGPVQGIINFEQK.E	Y	Y	N
K.GDSVVWYLFSAGNEADVHGIYFSGNTYLWR.G	Y	Y	N
K.GEILLLECFAEGLPTPQVDWNK.I	Y	Y	N
K.GGEAAEAEAEK.C	Y	Y	N
K.GGVEDEVTLSAYITIALLEIPLTVTHPVVR.N	Y	Y	Y
K.GGYTLVSGYPK.R	Y	Y	Y
K.GILDKEEAEAIKR.I	Y	Y	N
K.GLLVGEILSAVLSQEGINILTHLPK.G	Y	Y	N
K.GLTEGLHGFHVHEFGDNTAGCTSAGPHFNPLSR.K	Y	Y	N
K.GLYQAAGR.I	Y	Y	N
K.GNDDHWIVDTDYDTYAVQYSCR.L	Y	Y	N
K.GPVLAWINAVSAFR.A	Y	Y	N
K.GQELCADYSENTFTEYK.K	Y	Y	Y
K.GYPGVQAPEDLEWER.Y	Y	Y	Y
K.GYPGVQGPEDLEWER.Y	Y	Y	N
K.GYPGVQGPEDLEWER.Y	Y	Y	N
K.HIQETEWQSQEGK.T	Y	Y	N
K.HLSLLTTLSNR.V	Y	Y	Y
K.HQFLLTGDTQGR.Y	Y	Y	N
K.HQPQEFPTYVEPTNDEICEAFR.K	Y	Y	Y
K.HQPQEFPTYVEPTNDEICEAFRK.D	Y	Y	N
K.HSTIFENLANK.A	Y	Y	Y
K.HTLNQIDEVK.V	Y	Y	Y
K.HVVPNEVVVQR.L	Y	Y	Y
K.IDQNVEELK.G	Y	Y	N
K.IECVSAETTEDCIAK.I	Y	Y	Y
K.IEKELEAVCQDVLSLLDNYLIK.N	Y	Y	Y
K.IENVSYQDK.G	Y	Y	N
K.IESQTQEEVR.D	Y	Y	N
K.ILHCSCQACGK.E	Y	Y	N
K.IQEFLSGLPEDTVLLLLNAIHFQGFWR.N	Y	Y	N
K.IVDLFSGLDSPAILVLVNYIFFK.G	Y	Y	N
K.IVNPTLDSLTLEWDPPSHPNGILTEYTLK.Y	Y	Y	N
K.KPNLQVFLGK.H	Y	Y	Y
K.KVDKNDEAEYICIAENK.A	Y	Y	N
K.LAAAVSNFGYDLYR.V	Y	Y	Y
K.LCDNLSTK.N	Y	Y	Y
K.LDTEDKLR.A	Y	Y	Y
K.LFDSDPITVTVPVEVSR.K	Y	Y	Y
K.LGCSLNQNSVPDIHGVEAPAR.E	Y	Y	N
K.LGEVNTYAGDLQK.K	Y	Y	Y
K.LGPHAGDVEGHLSFLEK.D	Y	Y	Y
K.LHLETDSLALVALGALDTALYAAGSK.S	Y	Y	Y
K.LLNLGLITESQAHTLEDEVAEVLQK.L	Y	Y	Y
K.LLQDEFPGIPSPLDAAVECHR.G	Y	Y	Y
K.LQDGLLHITTCSFVAPWNSLSLAQR.R	Y	Y	N
K.LQETSNWLLSQQQADGSFQDLSPVIHR.S	Y	Y	Y
K.LQHLENELTHDIITK.F	Y	Y	Y
K.LQSLFDSPDFSK.I	Y	Y	N
K.LSELIQPLPLER.D	Y	Y	Y
K.LYLVQGTQVYVFLTK.G	Y	Y	Y
K.NCSETQYESK.V	Y	Y	Y
K.NFPSPVDAAFR.Q	Y	Y	Y
K.NLNEKDYELLCLDGTR.K	Y	Y	Y
K.NNEGTYYSPNYNPQSR.S	Y	Y	N
K.NPDPWAK.N	Y	Y	Y
K.NSKFEDCCQEK.T	Y	Y	N
K.NVTELNEPLSNEER.N	Y	Y	Y
K.NVVYTCNEGYSLIGNPVAR.C	Y	Y	N
K.NWRDPDQTDGLGLSYLSSHIANVER.V	Y	Y	N
K.QIVAGVNYFLDVELGR.T	Y	Y	Y
K.QPFVQGLALYTPVVLPR.S	Y	Y	Y
K.QTQVSVLPEGGETPLFK.Q	Y	Y	Y
K.QYVEGSSIPVPTHYYSIITSCLDFTQPADK.C	Y	Y	N
K.RLAVYQAGAR.E	Y	Y	N
K.SAEFPDFYDSEEPVSTHQEAENEKDR.A	Y	Y	Y
K.SCESNSPFPVHPGTAECCTK.E	Y	Y	Y
K.SCGLHQLLR.G	Y	Y	Y
K.SDNCEDTPEAGYFAVAVVK.K	Y	Y	Y
K.SEDCFILDHGK.D	Y	Y	N
K.SELEEQLTPVAEETR.A	Y	Y	Y
K.SELTQQLNALFQDK.L	Y	Y	N
K.SGAQATWTELPWPHEK.V	Y	Y	Y
K.SGELEQEEER.L	Y	Y	Y
K.SHALQLNNR.Q	Y	Y	Y
K.SIPTCTDFEVIQFPLR.M	Y	Y	Y
K.SLAELGGHLDQQVEEFRR.R	Y	Y	Y
K.SLGPNSCSANGPGLYLIHGPNLYCYSDVEK.L	Y	Y	Y
K.SNALDIIFQTDLTGQK.K	Y	Y	N
K.SNFLNCYVSGFHPSDIEVDLLK.N	Y	Y	Y
K.SPELQAEAK.S	Y	Y	Y
K.SQREDEEEEEGENYQK.G	Y	Y	N
K.SQREDEEEEEGENYQKGER.G	Y	Y	N
K.SSAPPITPECR.Q	Y	Y	N
K.SSQESGEEAGSQENHPQESK.G	Y	Y	Y
K.SSQESGEETGSQENHPQESK.G	Y	Y	N
K.SVIPSDGPSVACVK.K	Y	Y	Y
K.SVLGQLGITK.V	Y	Y	Y
K.SVVLIPLGAVDDGEHSQNEK.I	Y	Y	N
K.TADGDFPDTIQCAYIHLVSR.E	Y	Y	Y
K.TAFDDAIAELDTLNEDSYK.D	Y	Y	Y
K.TAFDDAIAELDTLNEDSYKDSTLIMQLLR.D	Y	Y	Y
K.TCAYTNHTVLPEALER.W	Y	Y	N
K.TDASDVKPC.-	Y	Y	Y
K.TDTSHHDQDHPTFNK.I	Y	Y	Y
K.TFHEASEDCISR.G	Y	Y	N
K.TFYEPGEEITYSCKPGYVSR.G	Y	Y	Y
K.TGEVLDTK.Y	Y	Y	N
K.TGLEAISNHK.E	Y	Y	N
K.TGLEAISNHKETEEK.T	Y	Y	N
K.THPVEVFEPGAEHIVR.L	Y	Y	N
K.TLLSNLEEAKK.K	Y	Y	N
K.TPSAAYLWVGTGASEAEK.T	Y	Y	Y
K.TQPNLDNCPFHDQPHLK.R	Y	Y	Y
K.TQPNLDNCPFHDQPHLKR.K	Y	Y	N
K.TSESGELHGLTTEEEFVEGIYKVEIDTK.S	Y	Y	Y
K.TSHPYQAALYTSGHLLCGGVLIHPLWVLTAAHCK.K	Y	Y	N
K.TYCSEPEKVDKDNEDFQESNR.M	Y	Y	N
K.TYSEDNFEELQYFPNFYALLK.S	Y	Y	N
K.VAHQLQALR.R	Y	Y	N
K.VASYGVKPR.Y	Y	Y	N
K.VDNALQSGNSQESVTEQDSK.D	Y	Y	Y
K.VDVDCCEK.D	Y	Y	N
K.VDVYDEGSYTCSVQTQHEPK.T	Y	Y	N
K.VEHSDLSFSK.D	Y	Y	Y
K.VEHSDLSFSKDWSFYLLYYTEFTPTEKDEYACR.V	Y	Y	N
K.VESLEQEAANER.Q	Y	Y	Y
K.VFADYEDYIK.C	Y	Y	N
K.VFQYIDLHQDEFVQTLK.E	Y	Y	Y
K.VFSNGADLSGVTEEAPLK.L	Y	Y	Y
K.VHENENIGTTEPGEHQEAK.K	Y	Y	N
K.VLNQELR.A	Y	Y	Y
K.VLSALQAVQGLLVAQGR.A	Y	Y	Y
K.VLSALQAVQGLLVAQGRADSQAQLLLSTVVGVFTAPGLHLK.Q	Y	Y	N
K.VLSIAQAHSPAFSCEQVR.A	Y	Y	N
K.VLSLAQEQVGGSPEK.L	Y	Y	Y
K.VNKDDEEFIESNK.M	Y	Y	N
K.VPTADLEDVLPLAEDITNILSK.C	Y	Y	Y
K.VPVDPATYGQFYGGDSYIILYNYR.H	Y	Y	Y
K.VQAAVGTSAAPVPSDNH.-	Y	Y	Y
K.VQVAFPFDEYFQIECEAK.G	Y	Y	Y
K.VSFLSALEEYTK.K	Y	Y	Y
K.VTLTCVAPLSGVDFQLR.R	Y	Y	Y
K.VTSLTACLVDQSLR.L	Y	Y	N
K.VTVTNPDTGR.Y	Y	Y	N
K.VWPQQPSGELFEIEIDTLETTCHVLDPTPVAR.C	Y	Y	Y
K.VYACEVTHQGLSSPVTK.S	Y	Y	Y
K.WDSDPSGTK.T	Y	Y	N
K.WQQQGDLQDTK.E	Y	Y	Y
K.WSGPLSLQEVDEQPQHPLHVTYAGAAVDELGK.V	Y	Y	N
K.YPGPQAEGDSEGLSQGLVDR.E	Y	Y	N
K.YTFELSR.R	Y	Y	N
R.AALEGFLAALQADPPQAER.V	Y	Y	Y
R.AATVGSLAGQPLQER.A	Y	Y	Y
R.ACTSQGCGKPITEESSTLGEGSK.G	Y	Y	N
R.ADLFYDVEALDLESPK.N	Y	Y	N
R.ADSQAQLLLSTVVGVFTAPGLHLK.Q	Y	Y	Y
R.AEAEENEKETAVSTEDDSHHK.A	Y	Y	Y
R.AEAQEAEDQQAR.V	Y	Y	Y
R.AEDEENEKETAVSTEDDSHHK.A	Y	Y	Y
R.AGEVQEPELR.G	Y	Y	N
R.AGFEWNEDGAGTTPSPGLQPAHLTFPLDYHLNQPFIFVLR.D	Y	Y	Y
R.AIAANEADAVTLDAGLVYDAYLAPNNLKPVVAEFYGSK.E	Y	Y	Y
R.AKLEEQAQQIR.L	Y	Y	Y
R.ALDFAVGEYNK.A	Y	Y	Y
R.ALEQDLPVNIK.F	Y	Y	N
R.ALYYDLISSPDIHGTYK.E	Y	Y	Y
R.APAVAEENPK.E	Y	Y	N
R.AQAWGER.L	Y	Y	N
R.AQPVQVAEGSEPDGFWEALGGK.A	Y	Y	N
R.ASSIIDELFQDR.F	Y	Y	Y
R.ATEVPVSWESFNNGDCFILDLGNNIHQWCGSNSNR.Y	Y	Y	Y
R.ATVNPSAPR.C	Y	Y	N
R.AVGEEVWHSK.W	Y	Y	N
R.CEGPIPDVTFELLR.E	Y	Y	Y
R.CIIEVLSNALSK.S	Y	Y	N
R.CKPVNTFVHEPLVDVQNVCFQEK.V	Y	Y	N
R.CPCASGLLCQPHSHSLVYVCKPTFVGSR.D	Y	Y	N
R.CSPHLVLSALTSDNHGATYAFSGTHYWR.L	Y	Y	Y
R.DCQPGLCCAFQR.G	Y	Y	Y
R.DEELSCTVVELK.Y	Y	Y	N
R.DFALLSLQVPLK.D	Y	Y	N
R.DFHINLFQVLPWLK.E	Y	Y	Y
R.DGWHSWPIAHQWPQGPSAVDAAFSWEEK.L	Y	Y	Y
R.DPADASEAHESSSR.G	Y	Y	Y
R.DPDQTDGLGLSYLSSHIANVER.V	Y	Y	N
R.DQGNQEQDPNISNGEEEEEKEPGEVGTHNDNQER.K	Y	Y	Y
R.DRLDEVKEQVAEVR.A	Y	Y	N
R.DSECCGDQLCVWGHCTK.M	Y	Y	Y
R.DTDTGALLFIGK.I	Y	Y	N
R.DYNLNDILLQLGIEEAFTSK.A	Y	Y	Y
R.DYSLQIQNVDVTDDGPYTCSVQTQHTPR.T	Y	Y	N
R.DYVSQFEGSALGK.Q	Y	Y	Y
R.DYYFALAHTVR.D	Y	Y	Y
R.EDQTSPAPGLR.C	Y	Y	N
R.EFEGEEEYLEILGITR.E	Y	Y	N
R.EGQECGVYTPNCAPGLQCHPPKDDEAPLR.A	Y	Y	N
R.EGTCPEAPTDECKPVK.W	Y	Y	Y
R.EILSVDCSTNNPSQAK.L	Y	Y	Y
R.EKDTATLNCQSSGSKPAAR.L	Y	Y	N
R.EKSSQESGEEAGSQENHPQESK.G	Y	Y	N
R.EPFLSCCQFAESLR.K	Y	Y	Y
R.EPGEFALLR.S	Y	Y	Y
R.ERADEPQWSLYPSDSQVSEEVK.T	Y	Y	Y
R.ESAREEEEAEQER.R	Y	Y	N
R.ESQAYYQR.G	Y	Y	N
R.ESSQEQSSVVR.A	Y	Y	Y
R.EVQGFESATFLGYFK.S	Y	Y	Y
R.EYCGVPGDGDEELLR.F	Y	Y	N
R.FLCTGGVSPYADPNTCR.G	Y	Y	N
R.FLLNQQICPVLYHAGTVLLNSLLDTVPVR.S	Y	Y	Y
R.FNQPFIIMIFDHFTWSSLFLAR.V	Y	Y	N
R.FQILTLWLPDSLTTWEIHGLSLSK.T	Y	Y	Y
R.FQVHTHLQVIEER.V	Y	Y	Y
R.GAQTLYVPNCDHR.G	Y	Y	N
R.GCPTEEGCGER.F	Y	Y	N
R.GDGWLTDPYVLTEVDGK.L	Y	Y	Y
R.GDSGGPLIVHK.R	Y	Y	N
R.GDSVVYGLR.S	Y	Y	N
R.GEAGAPGEEDIQGPTK.A	Y	Y	Y
R.GECQAEGVLFFQGDR.E	Y	Y	N
R.GECVPGEQEPEPILIPR.V	Y	Y	N
R.GEVQAMLGQSTEELR.V	Y	Y	N
R.GGTLGTPQTGSENDALYEYLR.Q	Y	Y	Y
R.GKDSYETSQLDDQSAETHSHK.Q	Y	Y	Y
R.GLAGVENVTELKK.N	Y	Y	Y
R.GLLFPVCTPLPVEGELCHDPASR.L	Y	Y	Y
R.GLQEAAEER.E	Y	Y	N
R.GNVLSLECIAEGLPTPIIYWAK.E	Y	Y	Y
R.GPEEEHLGILGPVIWAEVGDTIR.V	Y	Y	N
R.GPEVQLVAHSPWLK.D	Y	Y	Y
R.GSPAINVAVHVFR.K	Y	Y	Y
R.GYHLNEEGTR.C	Y	Y	Y
R.GYNAQEYYDR.I	Y	Y	Y
R.GYNAQEYYDRIPELR.Q	Y	Y	N
R.GYQLSDVDGVTCEDIDECALPTGGHICSYR.C	Y	Y	Y
R.HLDSVLQQLQTEVYR.G	Y	Y	N
R.HLEDVFSK.R	Y	Y	N
R.HLQIIYEINQR.F	Y	Y	Y
R.HLVPGAPFLLQALVR.E	Y	Y	Y
R.HVCVWER.A	Y	Y	N
R.HVGDLGNVTADKDGVADVSIEDSVISLSGDHCIIGR.T	Y	Y	N
R.HYQHVAAVDPEK.A	Y	Y	N
R.HYYIAAEEIIWNYAPSGIDIFTK.E	Y	Y	Y
R.IFFHLNAVALGDGGHYTCR.Y	Y	Y	Y
R.IGAHIATPEQLYAAYLGGYEQCDAGWLSDQTVR.Y	Y	Y	Y
R.IHSEILKK.T	Y	Y	N
R.ILAGSADSEGVAAPR.R	Y	Y	Y
R.ILTILQWLTLPDHERPSVYAFYSEQPDFSGHK.Y	Y	Y	N
R.ILTPANTLYQVIANRPALLDCAFFGSPLPTIEWFK.G	Y	Y	N
R.IQCAAGYEQSEHNVCQDIDECTAGTHNCR.A	Y	Y	Y
R.ISASAEELR.Q	Y	Y	Y
R.ISHELDSASSEVN.-	Y	Y	Y
R.ISQACELHVAGFDFEVLNEGFLVHK.G	Y	Y	Y
R.ITDVIPSEAINELTVLVLVNTIYFK.G	Y	Y	Y
R.IYEENDR.A	Y	Y	N
R.IYHSHIDAPK.D	Y	Y	N
R.KANDESNEHSDVIDSQELSK.V	Y	Y	Y
R.KFPSGTFEQVSQLVK.E	Y	Y	N
R.KGDQELHGEPTR.I	Y	Y	N
R.KPAITYGTR.G	Y	Y	Y
R.KPVDEYKDCHLAQVPSHTVVAR.S	Y	Y	Y
R.KPVEEYANCHLAR.A	Y	Y	Y
R.KQIVAGVNYFLDVELGR.T	Y	Y	Y
R.KTLLSNLEEAKK.K	Y	Y	Y
R.KTSLEDFYLDEER.T	Y	Y	N
R.LAVTTHGLPCLAWASAQAK.A	Y	Y	N
R.LAVYQAGAR.E	Y	Y	Y
R.LDEVKEQVAEVR.A	Y	Y	N
R.LDQCYCER.T	Y	Y	N
R.LEDSVTYHCSR.G	Y	Y	Y
R.LEGNPIVLGK.H	Y	Y	N
R.LGLALNYSVFYYEIQNAPEQACHLAK.T	Y	Y	Y
R.LGPLVEQGR.V	Y	Y	Y
R.LIADLGSTSITNLGFR.D	Y	Y	N
R.LIVHNGYCDGR.S	Y	Y	N
R.LKQEYFVVAATLQDIIR.R	Y	Y	N
R.LLATLCSAEVCQCAEGK.C	Y	Y	Y
R.LLDLITWELEPDGALDR.C	Y	Y	Y
R.LLIYAVLPTGDVIGDSAK.Y	Y	Y	Y
R.LLLFSPSVVHLGVPLSVGVQLQDVPR.G	Y	Y	Y
R.LLNLDGTCADSYSFVFSR.D	Y	Y	Y
R.LLPHANEVSQK.I	Y	Y	N
R.LLRDPADASEAHESSSR.G	Y	Y	Y
R.LPPTTTCQQQK.E	Y	Y	Y
R.LPSGLPVSLLTLYLDNNK.I	Y	Y	Y
R.LQAEAFQAR.L	Y	Y	N
R.LQLSFSIFCAEPATLLADTPVNDGAWHSVR.I	Y	Y	N
R.LTVGAAQVPAQLLVGALR.V	Y	Y	Y
R.LYGSEAFATDFQDSAAAK.K	Y	Y	Y
R.NEENACHCSEDCLAR.G	Y	Y	Y
R.NLAVSQVVHK.A	Y	Y	Y
R.NLLSVAYK.N	Y	Y	N
R.NPCQDPYILTPENR.C	Y	Y	Y
R.NPDSSTTGPWCYTTDPTVR.R	Y	Y	N
R.NSDPALGLDDDPDAPAAQLAR.A	Y	Y	Y
R.NSEPQDEGELFQGVDPR.A	Y	Y	N
R.NYLNYGEEGAPGK.W	Y	Y	Y
R.QALNEHFQSILQTLEEQVSGER.Q	Y	Y	Y
R.QQTEWQSGQR.W	Y	Y	Y
R.RLWWLDLK.S	Y	Y	Y
R.RPEDQELESLSAIEAELEK.V	Y	Y	N
R.RTHLPEVFLSK.V	Y	Y	N
R.SAGWNIPIGLLYCDLPEPR.K	Y	Y	Y
R.SASLHLPK.L	Y	Y	N
R.SCQEVFDK.L	Y	Y	N
R.SCVGETTESTQCEDEELEHLR.L	Y	Y	N
R.SEALAVDGAGKPGAEEAQDPEGK.G	Y	Y	Y
R.SEGSSVNLSPPLEQCVPDR.G	Y	Y	N
R.SFTLASSETGVGAPISGPGIPGR.F	Y	Y	N
R.SGGEDESRHDALDTR.V	Y	Y	N
R.SGLSTGWTQLSK.L	Y	Y	N
R.SGSCAHPHHQVVPFR.C	Y	Y	Y
R.SLDFTELDVAAEK.I	Y	Y	Y
R.SLFTDLEAENDVLHCVAFAVPK.S	Y	Y	Y
R.SMGGKEDLIWELLNQAQEHFGK.D	Y	Y	N
R.SPHWGSTYSVSVVETDYDQYALLYSQGSK.G	Y	Y	Y
R.SSQGGSLPSEEK.G	Y	Y	Y
R.STEATLSFGYLDPFPPEERPEVR.V	Y	Y	Y
R.STQDTVIALDALSAYWIASHTTEER.G	Y	Y	Y
R.SVHPYEVAEVIALPVEQGNFPYLQWVR.Q	Y	Y	Y
R.SVPSDIFQIQATTIYANTINTFR.I	Y	Y	N
R.SWLAELQQWLKPGLK.V	Y	Y	Y
R.TALASGGVLDASGDYR.V	Y	Y	N
R.TCPKPDDLPFSTVVPLK.T	Y	Y	N
R.TEFLSNYLTNVDDITLVPGTLGR.I	Y	Y	N
R.TETASTVTENK.D	Y	Y	Y
R.TIHLTMPQLVLQGSYDLQDLLAQAELPAILHTELNLQK.L	Y	Y	N
R.TMLLQPAGSLGSYSYR.S	Y	Y	Y
R.TPAAETLSQLGQTLQSLK.T	Y	Y	N
R.TPEVTCVVVDVSHEDPEVK.F	Y	Y	Y
R.TPGAAANLELIFVGPQHAGNYR.C	Y	Y	Y
R.TQVNTQAEQLR.R	Y	Y	N
R.TTEEDAGSYSCWVENAIGK.T	Y	Y	N
R.TTIEKPVWLGFLGPIIK.A	Y	Y	N
R.TVVQPSVGAAAGPVVPPCPGR.I	Y	Y	N
R.VCSQYAAYGEK.K	Y	Y	N
R.VDVQAGACEGK.L	Y	Y	N
R.VEAVDADCSPQFSQICSYEIITPDVPFTVDKDGYIK.N	Y	Y	N
R.VGEEDEEAAEAEAEAEEAER.A	Y	Y	N
R.VNHVTLSQPK.I	Y	Y	Y
R.VQVTSQEYSAR.L	Y	Y	N
R.VSPSFSQNCLAYK.N	Y	Y	N
R.VTASDPLDTLGSEGALSPGGVASLLR.L	Y	Y	Y
R.VTTVASHTSDSDVPSGVTEVVVK.L	Y	Y	Y
R.VVSVLTVLHQDWLNGK.E	Y	Y	Y
R.VWNYFQR.V	Y	Y	N
R.WCAVSEHEATK.C	Y	Y	Y
R.WFSAGLASNSSWLR.E	Y	Y	N
R.WPVHLLETLLPR.H	Y	Y	Y
R.WVNLPEESLLRPAYVVPWQDPWEPFYVAGGK.V	Y	Y	Y
R.WVQTLSEQVQEELLSSQVTQELR.A	Y	Y	Y
R.WWGGQPLWITATK.Q	Y	Y	Y
R.YGFIEGHVVIPR.I	Y	Y	N
R.YLAEVATGEK.R	Y	Y	Y
R.YPNCAYR.T	Y	Y	Y
R.YTIAALLSPYSYSTTAVVTNPKE.-	Y	Y	Y
R.YTNWIQK.T	Y	Y	N
R.YWAAHDKEEAANR.V	Y	Y	N
R.YYCFQGNQFLR.F	Y	Y	Y
