# Supplementary material for: Spectral counting assessment of protein dynamic range in cerebrospinal fluid following depletion with plasma-designed immunoaffinity columns
Source: Clin Proteomics. 2011 Jun 3;8(1):6. doi: 10.1186/1559-0275-8-6 (PMC3167203; doi:10.1186/1559-0275-8-6)
Supplement: Additional file 2 — Table S2: protein identification after various depletion methods. CSF samples were analyzed after depletion of 14 proteins (IgY14), albumin only (IgYHSA) or no depletion. LC-MS/MS analysis allowed identification of 189 proteins validated with Peptide Prophet ≥ 0.9. Table shows list of proteins present (Y) or absent (N) after depletion. [file 1559-0275-8-6-S2.XLS]

## Sheet: Feuil1
Protein	IgYHSA	IgY14	non depleted
IPI:IPI00001611.1	N	Y	N
IPI:IPI00001952.5	N	Y	N
IPI:IPI00002334.2	N	Y	N
IPI:IPI00003351.2	N	Y	N
IPI:IPI00008944.2	N	Y	Y
IPI:IPI00009028.1	N	Y	N
IPI:IPI00011140.3	N	Y	N
IPI:IPI00011218.1	N	Y	N
IPI:IPI00014572.2	N	Y	N
IPI:IPI00015102.2	N	Y	N
IPI:IPI00016334.2	N	Y	N
IPI:IPI00018236.2	N	Y	Y
IPI:IPI00018276.1	N	Y	N
IPI:IPI00019580.1	N	Y	Y
IPI:IPI00019943.1	N	Y	Y
IPI:IPI00020990.1	N	Y	N
IPI:IPI00022417.4	N	Y	N
IPI:IPI00023673.1	N	Y	N
IPI:IPI00023814.2	N	Y	N
IPI:IPI00025257.1	N	Y	N
IPI:IPI00027827.2	N	Y	N
IPI:IPI00029061.3	N	Y	N
IPI:IPI00031030.1	N	Y	N
IPI:IPI00032258.4	N	Y	Y
IPI:IPI00154734.3	N	Y	N
IPI:IPI00163207.1	N	Y	N
IPI:IPI00176427.1	N	Y	N
IPI:IPI00177543.6	N	Y	N
IPI:IPI00218192.3	N	Y	N
IPI:IPI00218803.3	N	Y	N
IPI:IPI00242956.5	N	Y	N
IPI:IPI00291136.4	N	Y	N
IPI:IPI00291867.3	N	Y	N
IPI:IPI00292950.4	N	Y	N
IPI:IPI00297284.1	N	Y	N
IPI:IPI00298237.8	N	Y	N
IPI:IPI00306339.4	N	Y	N
IPI:IPI00334238.1	N	Y	N
IPI:IPI00384256.2	N	Y	N
IPI:IPI00384938.1	N	Y	N
IPI:IPI00435020.3	N	Y	N
IPI:IPI00442294.2	N	Y	N
IPI:IPI00451624.1	N	Y	N
IPI:IPI00745872.2	N	Y	Y
IPI:IPI00784119.1	N	Y	N
IPI:IPI00789234.3	N	Y	N
IPI:IPI00792115.1	N	Y	N
IPI:IPI00879709.3	N	Y	N
IPI:IPI00940990.1	N	Y	N
IPI:IPI00220327.4	N	N	Y
IPI:IPI00383164.1	N	N	Y
IPI:IPI00829877.1	N	N	Y
IPI:IPI00000779.1	Y	Y	N
IPI:IPI00000828.3	Y	Y	N
IPI:IPI00002147.4	Y	Y	Y
IPI:IPI00002280.1	Y	Y	Y
IPI:IPI00004656.3	Y	Y	Y
IPI:IPI00006114.4	Y	Y	Y
IPI:IPI00006601.5	Y	Y	Y
IPI:IPI00006608.1	Y	Y	Y
IPI:IPI00006662.1	Y	Y	Y
IPI:IPI00007257.4	Y	Y	N
IPI:IPI00009362.2	Y	Y	N
IPI:IPI00009619.1	Y	Y	N
IPI:IPI00009997.1	Y	Y	Y
IPI:IPI00011302.1	Y	Y	N
IPI:IPI00012503.1	Y	Y	Y
IPI:IPI00013179.1	Y	Y	Y
IPI:IPI00013299.4	Y	Y	N
IPI:IPI00013303.2	Y	Y	N
IPI:IPI00014048.1	Y	Y	Y
IPI:IPI00014964.5	Y	Y	N
IPI:IPI00015260.1	Y	Y	N
IPI:IPI00016666.1	Y	Y	N
IPI:IPI00016915.1	Y	Y	N
IPI:IPI00017601.1	Y	Y	Y
IPI:IPI00017696.1	Y	Y	N
IPI:IPI00019568.1	Y	Y	N
IPI:IPI00019591.2	Y	Y	Y
IPI:IPI00020012.2	Y	Y	Y
IPI:IPI00020091.1	Y	Y	Y
IPI:IPI00020986.2	Y	Y	Y
IPI:IPI00021000.1	Y	Y	Y
IPI:IPI00021841.1	Y	Y	Y
IPI:IPI00021842.1	Y	Y	Y
IPI:IPI00021854.1	Y	Y	Y
IPI:IPI00021885.1	Y	N	N
IPI:IPI00022284.3	Y	Y	Y
IPI:IPI00022371.1	Y	Y	N
IPI:IPI00022418.1	Y	N	Y
IPI:IPI00022420.3	Y	Y	Y
IPI:IPI00022426.1	Y	Y	N
IPI:IPI00022429.3	Y	Y	Y
IPI:IPI00022431.2	Y	Y	Y
IPI:IPI00022432.1	Y	Y	Y
IPI:IPI00022463.1	Y	Y	Y
IPI:IPI00022463.1	Y	Y	Y
IPI:IPI00022488.1	Y	Y	Y
IPI:IPI00022733.3	Y	Y	N
IPI:IPI00022892.2	Y	Y	N
IPI:IPI00022895.7	Y	Y	Y
IPI:IPI00023845.1	Y	Y	Y
IPI:IPI00025465.2	Y	Y	Y
IPI:IPI00026314.1	Y	Y	Y
IPI:IPI00026800.1	Y	Y	Y
IPI:IPI00027482.1	Y	Y	N
IPI:IPI00028911.2	Y	Y	N
IPI:IPI00029235.1	Y	Y	N
IPI:IPI00029260.2	Y	Y	Y
IPI:IPI00029658.1	Y	Y	Y
IPI:IPI00029739.5	Y	N	Y
IPI:IPI00029751.1	Y	Y	Y
IPI:IPI00029863.4	Y	Y	N
IPI:IPI00031121.2	Y	Y	N
IPI:IPI00032179.3	Y	Y	Y
IPI:IPI00032220.3	Y	Y	Y
IPI:IPI00032291.2	Y	Y	N
IPI:IPI00032292.1	Y	Y	N
IPI:IPI00032293.1	Y	Y	Y
IPI:IPI00032328.2	Y	N	Y
IPI:IPI00034319.2	Y	Y	Y
IPI:IPI00064667.4	Y	Y	Y
IPI:IPI00154742.6	Y	Y	Y
IPI:IPI00156171.3	Y	Y	Y
IPI:IPI00166729.4	Y	Y	N
IPI:IPI00168728.1	Y	N	Y
IPI:IPI00176221.7	Y	Y	N
IPI:IPI00215894.1	Y	Y	Y
IPI:IPI00217787.3	Y	N	N
IPI:IPI00218130.3	Y	Y	Y
IPI:IPI00218413.2	Y	Y	N
IPI:IPI00218733.6	Y	Y	N
IPI:IPI00219446.5	Y	Y	N
IPI:IPI00220562.3	Y	Y	N
IPI:IPI00220642.7	Y	Y	Y
IPI:IPI00220737.1	Y	N	N
IPI:IPI00289501.2	Y	Y	Y
IPI:IPI00290315.4	Y	Y	Y
IPI:IPI00291262.3	Y	Y	Y
IPI:IPI00291866.5	Y	N	Y
IPI:IPI00292071.6	Y	Y	Y
IPI:IPI00296537.4	Y	Y	Y
IPI:IPI00296608.6	Y	Y	N
IPI:IPI00296777.4	Y	Y	Y
IPI:IPI00297160.4	Y	Y	N
IPI:IPI00298388.2	Y	Y	N
IPI:IPI00298828.3	Y	Y	Y
IPI:IPI00298971.1	Y	Y	Y
IPI:IPI00299059.6	Y	Y	Y
IPI:IPI00301579.4	Y	Y	Y
IPI:IPI00304273.2	Y	Y	Y
IPI:IPI00305461.4	Y	Y	N
IPI:IPI00332887.5	Y	Y	N
IPI:IPI00333776.6	Y	Y	Y
IPI:IPI00334282.2	Y	Y	N
IPI:IPI00382494.1	Y	N	N
IPI:IPI00385252.1	Y	N	Y
IPI:IPI00386524.3	Y	N	Y
IPI:IPI00399007.7	Y	N	Y
IPI:IPI00410714.5	Y	N	Y
IPI:IPI00418163.3	Y	Y	Y
IPI:IPI00442299.1	Y	Y	N
IPI:IPI00456623.2	Y	Y	Y
IPI:IPI00478003.2	Y	Y	Y
IPI:IPI00478493.3	Y	N	Y
IPI:IPI00550731.2	Y	Y	Y
IPI:IPI00550991.3	Y	Y	Y
IPI:IPI00553177.1	Y	Y	Y
IPI:IPI00555812.4	Y	Y	Y
IPI:IPI00641737.1	Y	N	N
IPI:IPI00647027.1	Y	Y	N
IPI:IPI00654755.3	Y	N	Y
IPI:IPI00719373.2	Y	N	N
IPI:IPI00743605.2	Y	N	N
IPI:IPI00783024.1	Y	N	N
IPI:IPI00783987.2	Y	N	Y
IPI:IPI00791350.1	Y	Y	Y
IPI:IPI00816799.1	Y	N	Y
IPI:IPI00910380.1	Y	Y	Y
IPI:IPI00910436.1	Y	Y	Y
IPI:IPI00911047.1	Y	Y	N
IPI:IPI00930442.1	Y	N	Y
IPI:IPI00939627.1	Y	N	N
IPI:IPI00955415.1	Y	N	N
