# Supplementary material for: Spectral counting assessment of protein dynamic range in cerebrospinal fluid following depletion with plasma-designed immunoaffinity columns
Source: Clin Proteomics. 2011 Jun 3;8(1):6. doi: 10.1186/1559-0275-8-6 (PMC3167203; doi:10.1186/1559-0275-8-6)
Supplement: Additional file 3 — Table S3: proteins abundance after 14 proteins depletion. CSF samples were analyzed after depletion of 14 proteins (IgY14). Table shows list of proteins, number of peptides used for identification and APEX abundance score. [file 1559-0275-8-6-S3.XLS]

## Sheet: IgY14_1.apex
ACC	DESC	spectral counts	APEX_normalised protein abundance
IPI:IPI00013179.1	PTGDS Prostaglandin-H2 D-isomerase	125	15.643
IPI:IPI00032293.1	CST3 Cystatin-C	43	6.56233
IPI:IPI00940990.1	DKK3 Dickkopf-related protein 3	30	3.07994
IPI:IPI00555812.4	GC Isoform 1 of Vitamin D-binding protein	63	2.75967
IPI:IPI00032220.3	AGT Angiotensinogen	39	2.62923
IPI:IPI00745872.2	ALB Isoform 1 of Serum albumin	73	2.18501
IPI:IPI00004656.3	B2M Beta-2-microglobulin	14	2.07843
IPI:IPI00023845.1	KLK6 Isoform 1 of Kallikrein-6	14	1.95248
IPI:IPI00029235.1	IGFBP6 Insulin-like growth factor-binding protein 6	13	1.84054
IPI:IPI00022488.1	HPX Hemopexin	36	1.76286
IPI:IPI00018236.2	GM2A Ganglioside GM2 activator	11	1.72174
IPI:IPI00064667.4	CNDP1 Beta-Ala-His dipeptidase	31	1.59239
IPI:IPI00220642.7	YWHAG 14-3-3 protein gamma	19	1.50231
IPI:IPI00017601.1	CP Ceruloplasmin	52	1.48147
IPI:IPI00009997.1	B3GNT1 N-acetyllactosaminide beta-1,3-N-acetylglucosaminyltransferase	22	1.47226
IPI:IPI00026314.1	GSN Isoform 1 of Gelsolin	40	1.41026
IPI:IPI00006114.4	SERPINF1 Pigment epithelium-derived factor	26	1.37711
IPI:IPI00011302.1	CD59 CD59 glycoprotein	5	1.26513
IPI:IPI00014048.1	RNASE1 Ribonuclease pancreatic	7	1.21961
IPI:IPI00156171.3	ENPP2 Isoform 1 of Ectonucleotide pyrophosphatase\phosphodiesterase family member 2	34	1.21287
IPI:IPI00022463.1	TF Serotransferrin	50	1.20306
IPI:IPI00021842.1	APOE Apolipoprotein E	30	1.19688
IPI:IPI00550991.3	SERPINA3 cDNA FLJ35730 fis, highly similar to ALPHA-1-ANTICHYMOTRYPSIN	20	1.14615
IPI:IPI00016915.1	IGFBP7 Insulin-like growth factor-binding protein 7	13	1.14327
IPI:IPI00218733.6	SOD1 Superoxide dismutase [Cu-Zn]	7	1.13902
IPI:IPI00021000.1	SPP1 Isoform A of Osteopontin	12	1.0811
IPI:IPI00008944.2	SCG5 Isoform 1 of Neuroendocrine protein 7B2	7	1.0456
IPI:IPI00006601.5	CHGB Secretogranin-1	37	1.02962
IPI:IPI00022284.3	PRNP Major prion protein	4	0.977695
IPI:IPI00219446.5	PEBP1 Phosphatidylethanolamine-binding protein 1	7	0.949693
IPI:IPI00022895.7	A1BG Alpha-1B-glycoprotein	17	0.945293
IPI:IPI00002280.1	PCSK1N ProSAAS	9	0.909235
IPI:IPI00021854.1	APOA2 Apolipoprotein A-II	6	0.906124
IPI:IPI00290315.4	CHGA Chromogranin-A	17	0.891695
IPI:IPI00022432.1	TTR Transthyretin	11	0.882107
IPI:IPI00289501.2	VGF Neurosecretory protein VGF	20	0.862456
IPI:IPI00022892.2	THY1 Thy-1 membrane glycoprotein	4	0.854373
IPI:IPI00218130.3	PYGM Glycogen phosphorylase, muscle form	34	0.817976
IPI:IPI00298388.2	PIK3IP1 Isoform 1 of Phosphoinositide-3-kinase-interacting protein 1	5	0.801215
IPI:IPI00292071.6	SCG3 Secretogranin-3	18	0.792014
IPI:IPI00304273.2	APOA4 Apolipoprotein A-IV	18	0.776714
IPI:IPI00029260.2	CD14 Monocyte differentiation antigen CD14	9	0.75343
IPI:IPI00022431.2	AHSG cDNA FLJ55606, highly similar to Alpha-2-HS-glycoprotein	9	0.713299
IPI:IPI00154742.6	IGLV3-21;IGLC3;IGLV2-11;IGLV1-44;IGLC2;IGLC1;IGLV1-40;IGL@ protein	5	0.706228
IPI:IPI00291262.3	CLU Isoform 1 of Clusterin	13	0.686319
IPI:IPI00418163.3	C4B complement component 4B preproprotein	39	0.626691
IPI:IPI00297284.1	IGFBP2 insulin-like growth factor binding protein 2, 36kDa precursor	7	0.596705
IPI:IPI00792115.1	CLEC3B Putative uncharacterized protein DKFZp686H17246	4	0.577446
IPI:IPI00009619.1	CADM3 Isoform 2 of Cell adhesion molecule 3	6	0.565796
IPI:IPI00020986.2	LUM Lumican	7	0.558002
IPI:IPI00029658.1	EFEMP1 Isoform 1 of EGF-containing fibulin-like extracellular matrix protein 1	8	0.53002
IPI:IPI00025465.2	OGN cDNA FLJ59205, highly similar to Mimecan	8	0.524056
IPI:IPI00027827.2	SOD3 Extracellular superoxide dismutase [Cu-Zn]	4	0.519609
IPI:IPI00442294.2	NTM neurotrimin isoform 3	7	0.505844
IPI:IPI00019568.1	F2 Prothrombin (Fragment)	12	0.490998
IPI:IPI00020012.2	APLP1 Amyloid-like protein 1	11	0.489672
IPI:IPI00013299.4	NBL1 Neuroblastoma, suppression of tumorigenicity 1 2 precursor	2	0.479853
IPI:IPI00333776.6	NRCAM Isoform 1 of Neuronal cell adhesion molecule	19	0.461235
IPI:IPI00176221.7	NEGR1 Neuronal growth regulator 1	4	0.447401
IPI:IPI00022417.4	LRG1 Leucine-rich alpha-2-glycoprotein	5	0.438476
IPI:IPI00298828.3	APOH Beta-2-glycoprotein 1	5	0.431669
IPI:IPI00002147.4	CHI3L1 Chitinase-3-like protein 1	7	0.429484
IPI:IPI00435020.3	NCAM1 Isoform 2 of Neural cell adhesion molecule 1	12	0.42435
IPI:IPI00013303.2	LSAMP Limbic system-associated membrane protein	6	0.42104
IPI:IPI00022420.3	RBP4 Retinol-binding protein 4	4	0.418114
IPI:IPI00334238.1	NPTXR Neuronal pentraxin receptor	7	0.39956
IPI:IPI00220562.3	NPTX1 Neuronal pentraxin-1	7	0.394387
IPI:IPI00299059.6	CHL1 Isoform 2 of Neural cell adhesion molecule L1-like protein	17	0.389456
IPI:IPI00007257.4	CLSTN1 Isoform 2 of Calsyntenin-1 (Fragment)	10	0.380394
IPI:IPI00789234.3	VSTM2A Immunoglobulin V-set domain containing protein	3	0.359871
IPI:IPI00012503.1	PSAP Isoform Sap-mu-0 of Proactivator polypeptide	7	0.35812
IPI:IPI00301579.4	NPC2 cDNA FLJ59142, highly similar to Epididymal secretory protein E1	3	0.355782
IPI:IPI00022371.1	HRG Histidine-rich glycoprotein	5	0.353219
IPI:IPI00003102.1	CNTFR Ciliary neurotrophic factor receptor subunit alpha	3	0.345155
IPI:IPI00296608.6	C7 Complement component C7	10	0.342849
IPI:IPI00022429.3	ORM1 Alpha-1-acid glycoprotein 1	3	0.339961
IPI:IPI00334282.2	FAM3C Protein FAM3C	4	0.327763
IPI:IPI00029751.1	CNTN1 Isoform 1 of Contactin-1	11	0.321279
IPI:IPI00006662.1	APOD Apolipoprotein D	2	0.311131
IPI:IPI00015260.1	NELL2 Protein kinase C-binding protein NELL2	8	0.305831
IPI:IPI00020990.1	OMD Osteomodulin	3	0.305777
IPI:IPI00022426.1	AMBP Protein AMBP	4	0.304161
IPI:IPI00332887.5	SIRPA signal-regulatory protein alpha precursor	5	0.290097
IPI:IPI00166729.4	AZGP1 Zinc-alpha-2-glycoprotein	4	0.2881
IPI:IPI00647027.1	CHGB 32 kDa protein	4	0.273237
IPI:IPI00001611.1	IGF2 Isoform 1 of Insulin-like growth factor II	2	0.272544
IPI:IPI00218192.3	ITIH4 Isoform 2 of Inter-alpha-trypsin inhibitor heavy chain H4	8	0.271252
IPI:IPI00215894.1	KNG1 Isoform LMW of Kininogen-1	5	0.247038
IPI:IPI00298971.1	VTN Vitronectin	3	0.22451
IPI:IPI00176427.1	CADM4 Cell adhesion molecule 4	3	0.223608
IPI:IPI00016666.1	MT3 Metallothionein-3	1	0.216523
IPI:IPI00296537.4	FBLN1 Isoform C of Fibulin-1	4	0.20019
IPI:IPI00456623.2	BCAN Isoform 1 of Brevican core protein	5	0.19951
IPI:IPI00296777.4	SPARCL1 SPARC-like protein 1	5	0.197234
IPI:IPI00017696.1	C1S Complement C1s subcomponent	4	0.188867
IPI:IPI00553177.1	SERPINA1 Isoform 1 of Alpha-1-antitrypsin	4	0.175753
IPI:IPI00023673.1	LGALS3BP Galectin-3-binding protein	3	0.175359
IPI:IPI00021841.1	APOA1 Apolipoprotein A-I	5	0.17189
IPI:IPI00025257.1	SEMA7A Semaphorin-7A	4	0.159953
IPI:IPI00384938.1	IGHV4-31;IGHG1; Putative uncharacterized protein DKFZp686N02209	3	0.156555
IPI:IPI00163207.1	PGLYRP2 Isoform 1 of N-acetylmuramoyl-L-alanine amidase	2	0.150544
IPI:IPI00029061.3	SEPP1 Selenoprotein P	2	0.141282
IPI:IPI00032292.1	TIMP1 Metalloproteinase inhibitor 1	1	0.134669
IPI:IPI00019581.1	F12 Coagulation factor XII	2	0.131631
IPI:IPI00009362.2	SCG2 Secretogranin-2	4	0.125949
IPI:IPI00478003.2	A2M Alpha-2-macroglobulin	7	0.124216
IPI:IPI00003351.2	ECM1 Isoform 1 of Extracellular matrix protein 1	2	0.105615
IPI:IPI00031121.2	CPE Carboxypeptidase E precursor	2	0.102488
IPI:IPI00879709.3	C6 Complement component 6 precursor	3	0.0980694
IPI:IPI00292950.4	SERPIND1 Serpin peptidase inhibitor, clade D (Heparin cofactor), member 1	2	0.0951674
IPI:IPI00002334.2	D4S234E DNA segment on chromosome 4 (Unique) 234 expressed sequence, isoform CRA_a	1	0.0932308
IPI:IPI00298237.8	TPP1 cDNA FLJ56402, highly similar to Tripeptidyl-peptidase 1	1	0.0882982
IPI:IPI00000779.1	ADAM22 Isoform 1 of Disintegrin and metalloproteinase domain-containing protein 22	3	0.0870108
IPI:IPI00291867.3	CFI Complement factor I	2	0.0849809
IPI:IPI00019943.1	AFM Afamin	2	0.0795561
IPI:IPI00011140.3	NOV Protein NOV homolog	1	0.0767884
IPI:IPI00023814.2	NEO1 Isoform 1 of Neogenin	3	0.0740318
IPI:IPI00028911.2	DAG1 Dystroglycan	2	0.072127
IPI:IPI00218413.2	BTD Biotinidase	1	0.0666932
IPI:IPI00001952.5	ENDOD1 Endonuclease domain-containing 1 protein	1	0.0659185
IPI:IPI00451624.1	CRTAC1 Isoform 1 of Cartilage acidic protein 1	1	0.0507345
IPI:IPI00018276.1	SEZ6L2 Isoform 3 of Seizure 6-like protein 2	1	0.04752
IPI:IPI00154734.3	SEZ6 Isoform 1 of Seizure protein 6 homolog	1	0.0471459
IPI:IPI00442299.1	NRXN1 Isoform 1 of Neurexin-1-alpha	2	0.0400942
IPI:IPI00016334.2	MCAM Isoform 1 of Cell surface glycoprotein MUC18	1	0.0385647
IPI:IPI00911047.1	- cDNA FLJ58131, highly similar to Secretogranin-1	1	0.032192
IPI:IPI00032291.2	C5 Complement C5	1	0.0217679
IPI:IPI00023283.3	TTN Isoform 2 of Titin	2	0.00114721
