# Supplementary material for: Spectral counting assessment of protein dynamic range in cerebrospinal fluid following depletion with plasma-designed immunoaffinity columns
Source: Clin Proteomics. 2011 Jun 3;8(1):6. doi: 10.1186/1559-0275-8-6 (PMC3167203; doi:10.1186/1559-0275-8-6)
Supplement: Additional file 4 — Table S4: proteins abundance after albumin depletion. CSF samples were analyzed after depletion of albumin (IgYHSA). Table shows list of proteins, number of peptides used for identification and APEX abundance score. [file 1559-0275-8-6-S4.XLS]

## Sheet: IgYHSA.apex
ACC	DESC	spectral counts	APEX_normalised protein abundance
IPI:IPI00013179.1	PTGDS Prostaglandin-H2 D-isomerase	121	16.537
IPI:IPI00032293.1	CST3 Cystatin-C	80	13.3334
IPI:IPI00022463.1	TF Serotransferrin	129	3.38977
IPI:IPI00021854.1	APOA2 Apolipoprotein A-II	18	2.96873
IPI:IPI00550731.2	IGKC Putative uncharacterized protein	21	2.35642
IPI:IPI00553177.1	SERPINA1 Isoform 1 of Alpha-1-antitrypsin	44	2.11133
IPI:IPI00004656.3	B2M Beta-2-microglobulin	11	1.78346
IPI:IPI00910436.1	DKK3 cDNA FLJ59893, highly similar to Dickkopf-related protein 3	15	1.73425
IPI:IPI00555812.4	GC Isoform 1 of Vitamin D-binding protein	36	1.72219
IPI:IPI00220642.7	YWHAG 14-3-3 protein gamma	19	1.64067
IPI:IPI00032220.3	AGT Angiotensinogen	21	1.54613
IPI:IPI00023845.1	KLK6 Isoform 1 of Kallikrein-6	10	1.52307
IPI:IPI00386524.3	IGHA1 highly similar to Protein Tro alpha1 H,myeloma	18	1.48832
IPI:IPI00022488.1	HPX Hemopexin	27	1.44391
IPI:IPI00022429.3	ORM1 Alpha-1-acid glycoprotein 1	11	1.36242
IPI:IPI00021000.1	SPP1 Isoform A of Osteopontin	13	1.27905
IPI:IPI00006662.1	APOD Apolipoprotein D	7	1.18949
IPI:IPI00021841.1	APOA1 Apolipoprotein A-I	31	1.16387
IPI:IPI00014048.1	RNASE1 Ribonuclease pancreatic	6	1.14166
IPI:IPI00021842.1	APOE Apolipoprotein E	26	1.13283
IPI:IPI00218733.6	SOD1 Superoxide dismutase [Cu-Zn]	6	1.06622
IPI:IPI00022431.2	AHSG cDNA FLJ55606, highly similar to Alpha-2-HS-glycoprotein	12	1.03866
IPI:IPI00022420.3	RBP4 Retinol-binding protein 4	9	1.0274
IPI:IPI00478003.2	A2M Alpha-2-macroglobulin	52	1.00773
IPI:IPI00743605.2	TMEM212 Transmembrane protein 212	2	0.984072
IPI:IPI00026314.1	GSN Isoform 1 of Gelsolin	25	0.962593
IPI:IPI00064667.4	CNDP1 Beta-Ala-His dipeptidase	17	0.953671
IPI:IPI00006601.5	CHGB Secretogranin-1	30	0.911714
IPI:IPI00791350.1	CLEC3B 11 kDa protein	3	0.906709
IPI:IPI00783987.2	C3 Complement C3 (Fragment)	67	0.885383
IPI:IPI00022432.1	TTR Transthyretin	10	0.875772
IPI:IPI00029260.2	CD14 Monocyte differentiation antigen CD14	9	0.822821
IPI:IPI00654755.3	HBB Hemoglobin subunit beta	7	0.819653
IPI:IPI00291262.3	CLU Isoform 1 of Clusterin	14	0.807186
IPI:IPI00009997.1	B3GNT1 N-acetyllactosaminide beta-1,3-N-acetylglucosaminyltransferase	11	0.803928
IPI:IPI00029658.1	EFEMP1 Isoform 1 of EGF-containing fibulin-like extracellular matrix protein 1	11	0.795897
IPI:IPI00002280.1	PCSK1N ProSAAS	7	0.772314
IPI:IPI00550991.3	SERPINA3 cDNA FLJ35730 fis, highly similar to ALPHA-1-ANTICHYMOTRYPSIN	12	0.751027
IPI:IPI00290315.4	CHGA Chromogranin-A	13	0.744686
IPI:IPI00020091.1	ORM2 Alpha-1-acid glycoprotein 2	6	0.708795
IPI:IPI00016666.1	MT3 Metallothionein-3	3	0.708679
IPI:IPI00006114.4	SERPINF1 Pigment epithelium-derived factor	12	0.694125
IPI:IPI00022895.7	A1BG Alpha-1B-glycoprotein	11	0.667994
IPI:IPI00027482.1	SERPINA6 Corticosteroid-binding globulin	5	0.666215
IPI:IPI00298828.3	APOH Beta-2-glycoprotein 1	7	0.659996
IPI:IPI00218130.3	PYGM Glycogen phosphorylase, muscle form	25	0.656847
IPI:IPI00156171.3	ENPP2 Isoform 1 of Ectonucleotide pyrophosphatase\phosphodiesterase family member 2	16	0.623328
IPI:IPI00168728.1	IGHG3 FLJ00385 protein (Fragment)	12	0.614299
IPI:IPI00020012.2	APLP1 Amyloid-like protein 1	12	0.583386
IPI:IPI00418163.3	C4B complement component 4B preproprotein	33	0.579115
IPI:IPI00006608.1	APP Isoform APP770 of Amyloid beta A4 protein (Fragment)	14	0.570681
IPI:IPI00017601.1	CP Ceruloplasmin	18	0.560048
IPI:IPI00011302.1	CD59 CD59 glycoprotein	2	0.552606
IPI:IPI00296537.4	FBLN1 Isoform C of Fibulin-1	10	0.546568
IPI:IPI00385252.1	- Ig kappa chain V-III region GOL	2	0.541204
IPI:IPI00816799.1	- Rheumatoid factor D5 light chain (Fragment)	2	0.530131
IPI:IPI00013299.4	NBL1 Neuroblastoma, suppression of tumorigenicity 1 2 precursor	2	0.523518
IPI:IPI00016915.1	IGFBP7 Insulin-like growth factor-binding protein 7	5	0.480219
IPI:IPI00289501.2	VGF Neurosecretory protein VGF	10	0.470944
IPI:IPI00029235.1	IGFBP6 Insulin-like growth factor-binding protein 6	3	0.463859
IPI:IPI00641737.1	HP Haptoglobin	8	0.448669
IPI:IPI00292071.6	SCG3 Secretogranin-3	9	0.432479
IPI:IPI00215894.1	KNG1 Isoform LMW of Kininogen-1	8	0.431664
IPI:IPI00304273.2	APOA4 Apolipoprotein A-IV	9	0.424125
IPI:IPI00026800.1	SCRG1 Scrapie-responsive protein 1	1	0.409635
IPI:IPI00032179.3	SERPINC1 Antithrombin-III	8	0.396611
IPI:IPI00217787.3	C12orf53 Isoform 1 of Uncharacterized protein C12orf53	2	0.3624
IPI:IPI00019591.2	CFB cDNA FLJ55673, highly similar to Complement factor B	14	0.355553
IPI:IPI00298388.2	PIK3IP1 Isoform 1 of Phosphoinositide-3-kinase-interacting protein 1	2	0.344157
IPI:IPI00291866.5	SERPING1 Plasma protease C1 inhibitor	5	0.323438
IPI:IPI00029863.4	55 kDa protein	4	0.31814
IPI:IPI00333776.6	NRCAM Isoform 1 of Neuronal cell adhesion molecule	11	0.291624
IPI:IPI00019568.1	F2 Prothrombin (Fragment)	6	0.268109
IPI:IPI00301579.4	NPC2 cDNA FLJ59142, highly similar to Epididymal secretory protein E1	2	0.259007
IPI:IPI00296777.4	SPARCL1 SPARC-like protein 1	6	0.258479
IPI:IPI00332887.5	SIRPA signal-regulatory protein alpha precursor	4	0.253452
IPI:IPI00299059.6	CHL1 Isoform 2 of Neural cell adhesion molecule L1-like protein	10	0.250191
IPI:IPI00022426.1	AMBP Protein AMBP	3	0.249131
IPI:IPI00176221.7	NEGR1 Neuronal growth regulator 1	2	0.244303
IPI:IPI00022892.2	THY1 Thy-1 membrane glycoprotein	1	0.230816
IPI:IPI00013303.2	LSAMP Limbic system-associated membrane protein	3	0.229909
IPI:IPI00647027.1	CHGB 32 kDa protein	3	0.223802
IPI:IPI00009619.1	CADM3 Isoform 2 of Cell adhesion molecule 3	2	0.205969
IPI:IPI00410714.5	HBA2;HBA1 Hemoglobin subunit alpha	1	0.203375
IPI:IPI00002147.4	CHI3L1 Chitinase-3-like protein 1	3	0.201017
IPI:IPI00456623.2	BCAN Isoform 1 of Brevican core protein	4	0.172478
IPI:IPI00020986.2	LUM Lumican	2	0.172284
IPI:IPI00022371.1	HRG Histidine-rich glycoprotein	2	0.154254
IPI:IPI00032292.1	TIMP1 Metalloproteinase inhibitor 1	1	0.146611
IPI:IPI00219446.5	PEBP1 Phosphatidylethanolamine-binding protein 1	1	0.144936
IPI:IPI00220737.1	NCAM1 Isoform 3 of Neural cell adhesion molecule 1	3	0.136409
IPI:IPI00019943.1	AFM Afamin	3	0.127653
IPI:IPI00220562.3	NPTX1 Neuronal pentraxin-1	2	0.121768
IPI:IPI00022418.1	FN1 Isoform 1 of Fibronectin	6	0.112819
IPI:IPI00296608.6	C7 Complement component C7	3	0.112327
IPI:IPI00029751.1	CNTN1 Isoform 1 of Contactin-1	3	0.0956916
IPI:IPI00000828.3	PENK Proenkephalin-A	1	0.0763042
IPI:IPI00029739.5	CFH Isoform 1 of Complement factor H	3	0.0733583
IPI:IPI00218413.2	BTD Biotinidase	1	0.0726077
IPI:IPI00911047.1	cDNA FLJ58131, highly similar to Secretogranin-1	2	0.0703139
IPI:IPI00031121.2	CPE Carboxypeptidase E precursor	1	0.0543521
IPI:IPI00017696.1	C1S Complement C1s subcomponent	1	0.0514198
IPI:IPI00032291.2	C5 Complement C5	2	0.0474975
IPI:IPI00015260.1	NELL2 Protein kinase C-binding protein NELL2	1	0.0413113
IPI:IPI00007257.4	CLSTN1 Isoform 2 of Calsyntenin-1 (Fragment)	1	0.0411066
IPI:IPI00028911.2	DAG1 Dystroglycan	1	0.0394168
IPI:IPI00021885.1	FGA Isoform 1 of Fibrinogen alpha chain	1	0.0350746
IPI:IPI00009362.2	SCG2 Secretogranin-2	1	0.0340262
IPI:IPI00305461.4	ITIH2 Inter-alpha (Globulin) inhibitor H2, isoform CRA_a	1	0.0311206
IPI:IPI00000779.1	ADAM22 Isoform 1 of Disintegrin and metalloproteinase domain-containing protein 22	1	0.0307626
