# Supplementary material for: Spectral counting assessment of protein dynamic range in cerebrospinal fluid following depletion with plasma-designed immunoaffinity columns
Source: Clin Proteomics. 2011 Jun 3;8(1):6. doi: 10.1186/1559-0275-8-6 (PMC3167203; doi:10.1186/1559-0275-8-6)
Supplement: Additional file 5 — Table S5: proteins abundance without depletion. Non depleted CSF samples were analyzed by LC-MS/MS. Table shows list of proteins, number of peptides used for identification and APEX abundance score. [file 1559-0275-8-6-S5.XLS]

## Sheet: Undep_1.apex
ACC	DESC	spectral counts	APEX_normalised protein abundance
IPI:IPI00004656.3	B2M Beta-2-microglobulin	5	1.33077
IPI:IPI00009997.1	B3GNT1 N-acetyllactosaminide beta-1,3-N-acetylglucosaminyltransferase	7	0.839819
IPI:IPI00019580.1	PLG Plasminogen	3	0.170175
IPI:IPI00020012.2	APLP1 Amyloid-like protein 1	5	0.399032
IPI:IPI00021854.1	APOA2 Apolipoprotein A-II	13	3.5197
IPI:IPI00022429.3	ORM1 Alpha-1-acid glycoprotein 1	13	2.64317
IPI:IPI00029260.2	CD14 Monocyte differentiation antigen CD14	2	0.300162
IPI:IPI00032293.1	CST3 Cystatin-C	50	13.68
IPI:IPI00156171.3	ENPP2 Isoform 1 of Ectonucleotide pyrophosphatase\phosphodiesterase family member 2	3	0.191858
IPI:IPI00298828.3	APOH Beta-2-glycoprotein 1	4	0.619108
IPI:IPI00550991.3	SERPINA3 cDNA FLJ35730 fis, highly similar to ALPHA-1-ANTICHYMOTRYPSIN	7	0.719177
IPI:IPI00006114.4	SERPINF1 Pigment epithelium-derived factor	13	1.23442
IPI:IPI00006601.5	CHGB Secretogranin-1	7	0.34922
IPI:IPI00006662.1	APOD Apolipoprotein D	7	1.95265
IPI:IPI00013179.1	PTGDS Prostaglandin-H2 D-isomerase	28	6.28193
IPI:IPI00017601.1	CP Ceruloplasmin	6	0.306455
IPI:IPI00021841.1	APOA1 Apolipoprotein A-I	14	0.862847
IPI:IPI00021842.1	APOE Apolipoprotein E	13	0.929817
IPI:IPI00022431.2	AHSG cDNA FLJ55606, highly similar to Alpha-2-HS-glycoprotein	9	1.27878
IPI:IPI00022432.1	TTR Transthyretin	16	2.30025
IPI:IPI00022463.1	TF Serotransferrin	89	3.83914
IPI:IPI00022488.1	HPX Hemopexin	24	2.10694
IPI:IPI00022895.7	A1BG Alpha-1B-glycoprotein	7	0.697816
IPI:IPI00026314.1	GSN Isoform 1 of Gelsolin	9	0.568864
IPI:IPI00029658.1	EFEMP1 Isoform 1 of EGF-containing fibulin-like extracellular matrix protein 1	4	0.475103
IPI:IPI00032220.3	AGT Angiotensinogen	15	1.81293
IPI:IPI00032258.4	C4A Complement C4-A	21	0.605161
IPI:IPI00064667.4	CNDP1 Beta-Ala-His dipeptidase	4	0.36836
IPI:IPI00218130.3	PYGM Glycogen phosphorylase, muscle form	15	0.646962
IPI:IPI00220642.7	YWHAG 14-3-3 protein gamma	14	1.98454
IPI:IPI00291262.3	CLU Isoform 1 of Clusterin	21	1.98759
IPI:IPI00296537.4	FBLN1 Isoform C of Fibulin-1	3	0.269171
IPI:IPI00296777.4	SPARCL1 SPARC-like protein 1	3	0.212158
IPI:IPI00383164.1	IGHA1 SNC66 protein	10	1.41184
IPI:IPI00478003.2	A2M Alpha-2-macroglobulin	18	0.572635
IPI:IPI00550731.2	IGKC Putative uncharacterized protein	16	2.94725
IPI:IPI00553177.1	SERPINA1 Isoform 1 of Alpha-1-antitrypsin	26	2.04805
IPI:IPI00555812.4	GC Isoform 1 of Vitamin D-binding protein	16	1.2565
IPI:IPI00745872.2	ALB Isoform 1 of Serum albumin	451	24.2009
IPI:IPI00783987.2	C3 Complement C3 (Fragment)	33	0.715869
IPI:IPI00910436.1	DKK3 cDNA FLJ59893, highly similar to Dickkopf-related protein 3	14	2.65712
IPI:IPI00930442.1	IGHG4 Putative uncharacterized protein DKFZp686M24218	9	1.07157
IPI:IPI00020091.1	ORM2 Alpha-1-acid glycoprotein 2	6	1.16343
IPI:IPI00289501.2	VGF Neurosecretory protein VGF	3	0.231
IPI:IPI00006608.1	APP Isoform APP770 of Amyloid beta A4 protein (Fragment)	1	0.0660392
IPI:IPI00019943.1	AFM Afamin	1	0.0703789
IPI:IPI00020986.2	LUM Lumican	2	0.282076
IPI:IPI00021000.1	SPP1 Isoform A of Osteopontin	3	0.478193
IPI:IPI00022418.1	FN1 Isoform 1 of Fibronectin	2	0.0609251
IPI:IPI00022420.3	RBP4 Retinol-binding protein 4	2	0.369882
IPI:IPI00025465.2	OGN cDNA FLJ59205, highly similar to Mimecan	3	0.347702
IPI:IPI00026800.1	SCRG1 Scrapie-responsive protein 1	1	0.670683
IPI:IPI00029751.1	CNTN1 Isoform 1 of Contactin-1	1	0.051676
IPI:IPI00032179.3	SERPINC1 Antithrombin-III	3	0.240953
IPI:IPI00034319.2	CUTA Isoform A of Protein CutA	1	0.387876
IPI:IPI00290315.4	CHGA Chromogranin-A	5	0.46402
IPI:IPI00292071.6	SCG3 Secretogranin-3	2	0.1557
IPI:IPI00298971.1	VTN Vitronectin	2	0.264815
IPI:IPI00304273.2	APOA4 Apolipoprotein A-IV	1	0.0763462
IPI:IPI00012503.1	PSAP Isoform Sap-mu-0 of Proactivator polypeptide	2	0.180795
IPI:IPI00014048.1	RNASE1 Ribonuclease pancreatic	1	0.307857
IPI:IPI00816799.1	- Rheumatoid factor D5 light chain (Fragment)	1	0.431697
IPI:IPI00023845.1	KLK6 Isoform 1 of Kallikrein-6	1	0.2445
IPI:IPI00385252.1	- Ig kappa chain V-III region GOL	2	0.878513
IPI:IPI00002147.4	CHI3L1 Chitinase-3-like protein 1	2	0.209145
